# Supplementary material for: Integrative RNA-Seq and H3 Trimethylation ChIP-Seq Analysis of Human Lung Cancer Cells Isolated by Laser-Microdissection
Source: Cancers (Basel). 2021 Apr 5;13(7):1719. doi: 10.3390/cancers13071719 (PMC8038546; doi:10.3390/cancers13071719)
Supplement: Supplementary file 1 [file cancers-13-01719-s001.zip]

Archive with 15 entries (15 files):
- Supplementary Figures.docx
- Supplementary_Table-S10_AlteredH3-DEGs.xls
- Supplementary_Table-S11_GO-H3-TSS.xls
- Supplementary_Table-S12_GeneHancer.xls
- Supplementary_Table-S13_GO-GeneHancer.xls
- Supplementary_Table-S14_TFBS.xls
- Supplementary_Table-S1_PatientsInfo.xls
- Supplementary_Table-S2_TCGAsamples.xls
- Supplementary_Table-S3_ENCODEsamples.xls
- Supplementary_Table-S4_RNAseqMappingQC.xls
- Supplementary_Table-S5_RNAseqDEGs.xls
- Supplementary_Table-S6_UpDownTop15.xls
- Supplementary_Table-S7_KEGG-LUAD-LUSC.xls
- Supplementary_Table-S8_ChIPseqMappingQC.xls
- Supplementary_Table-S9_AlteredH3K4me3.xls
