# Supplementary material for: Integrative RNA-Seq and H3 Trimethylation ChIP-Seq Analysis of Human Lung Cancer Cells Isolated by Laser-Microdissection
Source: Cancers (Basel). 2021 Apr 5;13(7):1719. doi: 10.3390/cancers13071719 (PMC8038546; doi:10.3390/cancers13071719)
Supplement: Supplementary file 1 [file cancers-13-01719-s001.zip › Supplementary_Table-S10_AlteredH3-DEGs.xls]

## Sheet: Altered H3K4me3 regions
Altered H3K4me3 regions overlap with DEGs					DEGs						Alteration in NSCLC
Chromosome	Start	End	Width	Name	Chromosome	Start	End	Gene.ID	Transcript.ID	Gene Name	LUAD	LUSC
chr1	6506152	6510800	4649	LUNG-77	chr1	6508103	6521004	83715	uc001amz.3	ESPN	up	NA
chr1	16537902	16539650	1749	LUNG-26	chr1	16524599	16539104	128272	uc001ayc.1	ARHGEF19	up	up
chr1	21994652	21997100	2449	LUEN-2017	chr1	21922708	21995856	5909	uc001bex.3	RAP1GAP	up	NA
chr1	24645602	24650300	4699	LUEN-2248	chr1	24645812	24681808	57822	uc001bix.3	GRHL3	NA	up
chr1	27285052	27288000	2949	LUEN-2543	chr1	27276047	27286901	126695	uc001bni.2	C1orf172	up	NA
chr1	31884502	31888500	3999	LUEN-2698	chr1	31885963	31899166	347735	uc009vtw.1	SERINC2	up	up
chr1	35246152	35248550	2399	SCEN-224	chr1	35246790	35251967	2707	uc001bxx.3	GJB3	NA	up
chr1	44398552	44403350	4799	LUEN-3182	chr1	44398992	44402912	9048	uc001cks.3	ARTN	NA	up
chr1	60279302	60282750	3449	LUEN-3945	chr1	60280463	60342050	51361	uc009wad.3	HOOK1	up	NA
chr1	151512252	151516150	3899	LUEN-1013	chr1	151512781	151556059	7286	uc001eyl.3	TUFT1	up	up
chr1	153534102	153539400	5299	LUSC-109	chr1	153533585	153538306	6273	uc001fcb.3	S100A2	NA	up
chr1	153582652	153589250	6599	LUEN-1025	chr1	153579367	153585514	140576	uc001fcd.1	S100A16	NA	up
chr1	155050602	155055150	4549	SCEN-76	chr1	155051348	155060014	1944	uc001fhf.3	EFNA3	NA	up
chr1	156029152	156032500	3349	LUEN-1091	chr1	156030966	156040295	57111	uc001fnc.3	RAB25	up	up
chr1	156673352	156677200	3849	LUEN-1105	chr1	156669400	156675459	1382	uc001fpr.3	CRABP2	up	up
chr1	161007502	161010000	2499	LUEN-1164	chr1	161007422	161008774	100131187	uc001fxh.4	TSTD1	up	NA
chr1	161054802	161059900	5099	LUEN-1166	chr1	161040781	161059385	81607	uc001fxo.2	PVRL4	up	up
chr1	161227652	161229650	1999	LUEN-1181	chr1	161228517	161255240	654790	uc001gad.3	PCP4L1	up	NA
chr1	183154352	183157350	2999	LUEN-1556	chr1	183155174	183210406	3918	uc001gpz.4	LAMC2	NA	up
chr1	200859652	200862250	2599	LUEN-1651	chr1	200860627	200884864	55765	uc001gvo.4	C1orf106	up	up
chr1	200863502	200866750	3249	LUEN-1652	chr1	200863949	200884864	55765	uc010ppm.2	C1orf106	up	up
chr1	201251852	201258450	6599	LUSC-185	chr1	201252580	201302121	5317	uc001gwd.3	PKP1	down	up
chr1	201366052	201370300	4249	LUEN-1658	chr1	201349966	201368669	3898	uc001gwm.3	LAD1	up	up
chr1	201616652	201621050	4399	LUEN-1662	chr1	201617450	201796102	89796	uc001gwu.3	NAV1	NA	up
chr1	201707902	201711150	3249	LUEN-1663	chr1	201708654	201772842	89796	uc001gwv.1	NAV1	NA	up
chr1	201976752	201984850	8099	LUEN-1668	chr1	201977073	201986315	1999	uc001gxg.4	ELF3	up	NA
chr1	209600702	209606600	5899	LUSC-188	chr1	209605478	209605587	406988	uc010psk.2	MIR205HG	NA	up
chr1	209976202	209980650	4449	LUEN-1728	chr1	209958968	209979520	3664	uc001hhq.2	IRF6	up	up
chr1	220700302	220704850	4549	LUEN-2022	chr1	220701568	220756240	4139	uc001hml.3	MARK1	down	up
chr1	225116502	225119050	2549	LUEN-2060	chr1	225117356	225155626	127602	uc001hov.4	DNAH14	up	up
chr1	233748802	233751900	3099	LUEN-2163	chr1	233749750	233808258	3775	uc010pxo.1	KCNK1	up	up
chr1	239790952	239794850	3899	LUSC-255	chr1	239792373	240072717	1131	uc001hyp.3	CHRM3	down	NA
chr1	245316002	245321550	5549	LUEN-2243	chr1	245318287	245809683	55083	uc010pyq.1	KIF26B	up	up
chr11	390302	396800	6499	LUEN-885	chr11	392599	404908	11187	uc021qbk.1	PKP3	up	up
chr11	65553402	65557650	4249	LUEN-1312	chr11	65554505	65564690	5017	uc001ofp.3	OVOL1	NA	up
chr11	79147252	79152850	5599	LUEN-1520	chr11	78364328	79151695	26011	uc001ozl.4	TENM4	NA	up
chr11	117947352	117951600	4249	LUSC-65	chr11	117947727	117990556	56649	uc009yzu.3	TMPRSS4	up	up
chr11	120004352	120009300	4949	LUSC-66	chr11	119981994	120008863	23650	uc001pwz.3	TRIM29	NA	up
chr11	130028852	130032150	3299	LUEN-711	chr11	130029682	130080257	6768	uc001qfw.3	ST14	up	up
chr12	6418952	6421200	2249	LUEN-2459	chr12	6419602	6437672	55200	uc001qnr.3	PLEKHG6	NA	up
chr12	28120752	28125400	4649	SCEN-148	chr12	28111017	28122894	5744	uc001rik.3	PTHLH	NA	up
chr12	52864902	52868050	3149	LUSC-280	chr12	52862300	52867569	286887	uc001sal.4	KRT6C	NA	up
chr12	52883152	52887500	4349	LUSC-281	chr12	52880958	52887181	3853	uc001sam.3	KRT6A	NA	up
chr12	52909502	52915350	5849	LUSC-282	chr12	52908359	52914243	3852	uc001san.3	KRT5	NA	up
chr12	54783052	54785750	2699	SCEN-178	chr12	54762920	54785083	25946	uc001sfy.3	ZNF385A	down	up
chr12	107711202	107715750	4549	SCEN-120	chr12	107712197	108029167	121551	uc009zut.1	BTBD11	NA	up
chr12	113571402	113574250	2849	LUNG-44	chr12	113536624	113573404	8437	uc010syp.2	RASAL1	up	up
chr13	20805152	20808150	2999	LUNG-59	chr13	20796101	20805372	10804	uc001umz.4	GJB6	NA	up
chr13	95362352	95366700	4349	LUNG-61	chr13	95361879	95364389	11166	uc001vma.3	SOX21	NA	up
chr13	100619952	100624450	4499	LUSC-325	chr13	100615275	100624178	85416	uc001vom.1	ZIC5	NA	up
chr13	100631302	100637400	6099	LUEN-2655	chr13	100634026	100639019	7546	uc001von.3	ZIC2	NA	up
chr13	113655052	113657950	2899	LUNG-58	chr13	113656028	113744496	23263	uc001vss.4	MCF2L	down	NA
chr14	51955402	51958150	2749	LUSC-382	chr14	51955839	52197444	122786	uc001wzb.4	FRMD6	down	up
chr14	61112602	61117700	5099	LUEN-3284	chr14	61111417	61116155	6495	uc001xfb.4	SIX1	up	NA
chr14	65406402	65410000	3599	LUSC-394	chr14	65405870	65409623	2877	uc001xhy.2	GPX2	NA	up
chr14	77647352	77649200	1849	LUNG-72	chr14	77648102	77725838	57156	uc001xtf.2	TMEM63C	up	up
chr14	105432502	105438450	5949	LUSC-358	chr14	105403591	105436820	113146	uc001ypx.2	AHNAK2	down	up
chr16	2905952	2909650	3699	LUEN-4123	chr16	2902728	2908171	64063	uc002cry.1	PRSS22	up	NA
chr16	68677952	68680850	2899	LUEN-4403	chr16	68678151	68732957	1001	uc002ewf.2	CDH3	up	up
chr16	69138702	69143900	5199	LUEN-4407	chr16	69139467	69151570	3038	uc010cfh.3	HAS3	up	up
chr17	38333352	38335850	2499	LUEN-4817	chr17	38334242	38351906	51195	uc010cwu.1	RAPGEFL1	NA	up
chr17	38654652	38658300	3649	LUSC-493	chr17	38632080	38657854	84951	uc010cxb.3	TNS4	NA	up
chr17	39777602	39781300	3699	LUSC-497	chr17	39775692	39780882	3872	uc002hxh.2	KRT17	NA	up
chr17	43317652	43320150	2499	LUNG-86	chr17	43318496	43324683	752	uc002iiq.3	FMNL1	down	NA
chr17	48609252	48612750	3499	LUSC-512	chr17	48610048	48621111	55040	uc002ira.4	EPN3	NA	up
chr17	48711002	48713450	2449	LUEN-4995	chr17	48712218	48745288	8714	uc002isk.4	ABCC3	up	NA
chr17	70115352	70119500	4149	LUEN-5135	chr17	70117161	70122560	6662	uc002jiw.3	SOX9	up	up
chr17	70584402	70589400	4999	LUEN-5136	chr17	70399463	70588943	100499467	uc002jiz.2	LINC00511	up	up
chr17	73716402	73721000	4599	LUEN-5186	chr17	73717516	73753899	3691	uc002jpg.3	ITGB4	NA	up
chr18	7115652	7119200	3549	LUEN-5533	chr18	6941743	7117813	284217	uc002knm.3	LAMA1	down	up
chr18	21717602	21720450	2849	LUEN-5394	chr18	21718955	21740033	26256	uc010xbb.1	CABYR	NA	up
chr18	28619802	28623600	3799	LUSC-547	chr18	28570052	28622781	1825	uc002kwi.4	DSC3	NA	up
chr18	29077052	29079900	2849	LUEN-5409	chr18	29078027	29128814	1829	uc002kwu.4	DSG2	up	up
chr18	61143652	61147000	3349	LUSC-563	chr18	61144144	61160928	5268	uc002liy.2	SERPINB5	NA	up
chr19	17904902	17907600	2699	LUEN-5768	chr19	17905919	17924385	10331	uc002nhl.1	B3GNT3	up	NA
chr19	41698052	41701800	3749	LUEN-6063	chr19	41699115	41713444	29785	uc002opw.3	CYP2S1	up	up
chr19	45280552	45282800	2249	LUEN-6130	chr19	45281126	45303903	23624	uc002ozs.3	CBLC	up	up
chr19	49198752	49201200	2449	LUEN-6223	chr19	49199228	49209191	2524	uc002pke.4	FUT2	up	up
chr2	47595452	47598850	3399	LUEN-7888	chr2	47596287	47614167	4072	uc002rvx.3	EPCAM	up	up
chr2	95939752	95943600	3849	LUSC-807	chr2	95940201	95957055	150696	uc002suh.2	PROM2	up	NA
chr2	102001952	102004900	2949	SCEN-483	chr2	101964816	102003965	200407	uc002tba.2	CREG2	NA	up
chr2	160916902	160920150	3249	LUEN-7128	chr2	160797260	160919126	22925	uc002ube.2	PLA2R1	NA	up
chr2	166649102	166652050	2949	LUEN-7141	chr2	166604313	166650803	2591	uc010fph.1	GALNT3	up	NA
chr2	173599552	173601750	2199	LUEN-7171	chr2	173600525	173851438	11069	uc002uhu.2	RAPGEF4	down	down
chr2	174218602	174222300	3699	LUEN-7173	chr2	174219561	174233718	83879	uc002uic.1	CDCA7	NA	up
chr2	177041902	177043900	1999	LUSC-720	chr2	177037924	177042841	401022	uc002uku.3	HOXD-AS1	up	NA
chr20	3147102	3149850	2749	LUEN-6605	chr20	3143273	3149207	9762	uc002wia.1	LZTS3	up	NA
chr20	6102052	6104700	2649	LUEN-6805	chr20	6055492	6104191	55612	uc002wmr.3	FERMT1	up	up
chr20	50416252	50419900	3649	LUEN-6763	chr20	50400583	50419048	57167	uc002xwh.4	SALL4	NA	up
chr20	50719652	50723250	3599	LUNG-108	chr20	50700550	50722023	55734	uc002xwj.3	ZFP64	NA	up
chr20	55202802	55207200	4399	LUEN-6777	chr20	55204358	55214338	7022	uc002xya.3	TFAP2C	up	up
chr20	55838002	55843100	5099	LUSC-646	chr20	55743809	55841707	655	uc010gip.1	BMP7	NA	up
chr20	62166102	62170700	4599	LUEN-6816	chr20	62159776	62168723	5753	uc002yfg.4	PTK6	up	up
chr21	43184652	43190200	5549	LUEN-7051	chr21	43159529	43187249	54101	uc002yzn.1	RIPK4	up	NA
chr22	19946552	19947800	1249	LUSC-742	chr22	19948722	19950226	1312	uc021wlk.1	COMT	NA	up
chr22	40390102	40392950	2849	LUNG-123	chr22	40390953	40426043	113828	uc003ayk.1	FAM83F	NA	up
chr22	46370302	46375800	5499	LUEN-7725	chr22	46316248	46373008	7477	uc003bgo.2	WNT7B	up	up
chr3	121739802	121742200	2399	LUEN-8185	chr3	121706170	121741127	286676	uc003eer.3	ILDR1	up	NA
chr3	124929952	124932600	2649	LUEN-8206	chr3	124801480	124931609	84561	uc003ehv.4	SLC12A8	NA	up
chr3	181427502	181434950	7449	LUNG-135	chr3	181429712	181432223	6657	uc003fkx.3	SOX2	up	up
chr3	182833002	182834850	1849	LUNG-136	chr3	182733006	182833860	56922	uc003flg.3	MCCC1	NA	up
chr3	184278852	184284850	5999	LUEN-8462	chr3	184279587	184300196	2049	uc003foz.3	EPHB3	up	NA
chr3	189507502	189510600	3099	LUSC-897	chr3	189507449	189615068	8626	uc021xir.1	TP63	NA	up
chr3	190036252	190041500	5249	LUEN-8488	chr3	190023490	190040235	9076	uc003fsh.3	CLDN1	up	NA
chr3	195868802	195872050	3249	LUSC-904	chr3	195869507	195887761	401109	uc011bts.2	LINC00885	NA	up
chr4	77817102	77820600	3499	LUEN-9189	chr4	77816082	77819002	345079	uc003hki.3	SOWAHB	up	up
chr6	1310052	1315750	5699	LUEN-9864	chr6	1312675	1314993	94234	uc003mtl.4	FOXQ1	up	NA
chr6	1603702	1615500	11799	LUEN-9979	chr6	1610681	1614129	2296	uc003mtp.3	FOXC1	up	NA
chr6	10418802	10420700	1899	LUSC-1007	chr6	10396916	10419797	7020	uc003myt.3	TFAP2A	up	up
chr6	42108202	42111850	3649	LUEN-10209	chr6	42068857	42110715	647024	uc003orw.2	C6orf132	NA	up
chr6	54710452	54713750	3299	LUEN-10281	chr6	54711569	54809897	222584	uc003pck.4	FAM83B	NA	up
chr6	125473902	125476800	2899	LUEN-9848	chr6	125474879	125584644	7164	uc003pzu.1	TPD52L1	NA	up
chr7	20368552	20373450	4899	LUEN-10644	chr7	20370325	20455382	3696	uc011jyh.2	ITGB8	up	up
chr7	82790302	82793400	3099	LUEN-10923	chr7	82383321	82792197	27445	uc003uhx.2	PCLO	up	up
chr7	89782352	89784900	2549	LUEN-10935	chr7	89783689	89791565	26872	uc010lem.3	STEAP1	up	NA
chr7	121512152	121515400	3249	LUEN-10469	chr7	121513159	121702090	5803	uc003vjy.3	PTPRZ1	NA	up
chr7	121943202	121947450	4249	LUNG-154	chr7	121943712	121950131	154860	uc010lko.2	FEZF1-AS1	up	NA
chr7	134211552	134215950	4399	LUSC-1080	chr7	134212344	134226166	57016	uc003vrr.3	AKR1B10	NA	up
chr7	143888752	143895250	6499	LUEN-10565	chr7	143883176	143892791	445328	uc003wdz.2	ARHGEF35	up	up
chr7	144050802	144054350	3549	LUEN-10567	chr7	144052489	144073298	7984	uc003wek.3	ARHGEF5	up	up
chr7	150018952	150022050	3099	LUEN-10593	chr7	149944301	150020758	653857	uc022aps.1	ACTR3C	up	NA
chr7	156801252	156806050	4799	LUEN-10627	chr7	156786745	156802129	3110	uc003wmz.4	MNX1	up	NA
chr8	102502202	102507650	5449	LUEN-11014	chr8	102504668	102556298	79977	uc010mbt.1	GRHL2	up	NA
chr8	104310002	104312450	2449	LUEN-11023	chr8	104310661	104345094	8323	uc003ylh.3	FZD6	NA	up
chr8	120219452	120224250	4799	LUEN-11058	chr8	120220610	120257914	114569	uc003yop.3	MAL2	up	up
chr8	124194452	124196350	1899	LUSC-1155	chr8	124194266	124222318	84985	uc003ypz.3	FAM83A	up	up
chr8	128805752	128808800	3049	LUEN-11089	chr8	128808208	128808274	100302185	uc022bbf.1	PVT1	up	up
chr8	143868952	143872150	3199	LUAD-377	chr8	143866298	143868008	8581	uc003yxf.1	LY6D	NA	up
chr8	144813852	144818200	4349	LUEN-11141	chr8	144816310	144828507	100128338	uc003yzl.1	FAM83H-AS1	up	up
chr9	100613452	100618650	5199	LUEN-11445	chr9	100615537	100618997	2304	uc004axu.3	FOXE1	NA	up
chr9	112258952	112263450	4499	LUEN-11484	chr9	112137974	112260593	5774	uc004bed.2	PTPN3	up	NA
chrX	132089102	132093300	4199	LUNG-179	chrX	131760038	132091373	90161	uc011mvb.1	HS6ST2	up	up
chr1	38098652	38101100	2449	ENCO-35	chr1	38076951	38100595	284654	uc001cbl.2	RSPO1	down	NA
chr1	47692652	47698800	6149	ENCO-51	chr1	47681963	47695443	6886	uc001cqx.2	TAL1	down	down
chr1	67217202	67219050	1849	ENCO-64	chr1	67218140	67244730	200132	uc001dcv.3	TCTEX1D1	NA	down
chr1	77332452	77335250	2799	ENCO-67	chr1	77333186	77529737	81849	uc001dhi.3	ST6GALNAC5	down	down
chr1	78468802	78474300	5499	ENCO-70	chr1	78470636	78482995	11080	uc001dij.3	DNAJB4	down	NA
chr1	79115052	79119650	4599	ENCO-72	chr1	79115477	79127139	10561	uc010orr.1	IFI44	NA	down
chr1	79471652	79472800	1149	ENCO-73	chr1	79355449	79472495	64123	uc001diq.4	ELTD1	down	down
chr1	89589152	89593100	3949	ENCO-81	chr1	89573310	89591799	2634	uc001dmz.1	GBP2	down	NA
chr1	101701202	101703150	1949	SCEN-46	chr1	101702305	101707076	1901	uc001dud.2	S1PR1	down	down
chr1	107682052	107685500	3449	ENCO-93	chr1	107682629	108024475	22854	uc001dvc.4	NTNG1	down	NA
chr1	203444102	203447300	3199	ENCO-141	chr1	203444883	203460479	5549	uc001gzs.3	PRELP	down	down
chr10	7707252	7710450	3199	ENCO-166	chr10	7601232	7708961	80760	uc021pmv.1	ITIH5	down	down
chr10	15759602	15762700	3099	ENCO-173	chr10	15559088	15761770	8516	uc001ioc.1	ITGA8	down	down
chr10	44877852	44881350	3499	ENCO-187	chr10	44865601	44880545	6387	uc001jbf.4	CXCL12	down	NA
chr10	45472502	45474600	2099	SCEN-22	chr10	45471709	45474330	11067	uc001jbr.4	C10orf10	down	down
chr10	52750302	52752500	2199	ADEN-25	chr10	52750911	53227711	5592	uc010qhp.2	PRKG1	down	down
chr10	52832802	52836700	3899	ENCO-191	chr10	52834234	53822616	5592	uc001jjn.2	PRKG1	down	down
chr10	81316002	81320850	4849	ENCO-204	chr10	81315608	81320163	729238	uc001kal.4	SFTPA1	NA	down
chr10	83633552	83637500	3949	ENCO-208	chr10	83635070	84746935	10718	uc001kco.2	NRG3	down	NA
chr11	14664602	14667100	2499	LUEN-744	chr11	14665269	14798209	5140	uc001mlm.2	PDE3B	down	down
chr11	27014702	27019200	4499	ENCO-275	chr11	27015628	27018632	387758	uc001mrd.3	FIBIN	down	down
chr11	57364752	57366950	2199	LUEN-1120	chr11	57365027	57382326	710	uc001nkp.1	SERPING1	down	down
chr11	124764702	124768400	3699	ENCO-337	chr11	124754114	124767831	54538	uc001qbg.3	ROBO4	down	down
chr12	6231102	6234350	3249	ENCO-347	chr12	6058040	6233836	7450	uc001qnn.1	VWF	down	down
chr12	6664202	6665650	1449	SCEN-192	chr12	6648127	6665249	25900	uc001qpc.2	IFFO1	down	NA
chr12	8085452	8089650	4199	ENCO-353	chr12	8071824	8088892	6515	uc001qtr.3	SLC2A3	down	NA
chr12	9264552	9269600	5049	ENCO-355	chr12	9220304	9268558	2	uc001qvk.1	A2M	down	down
chr12	15036502	15039000	2499	ENCO-359	chr12	15034115	15038853	4256	uc001rcn.2	MGP	NA	down
chr12	20520352	20524950	4599	ENCO-361	chr12	20522179	20837041	5139	uc001reh.2	PDE3A	down	NA
chr12	51318352	51319900	1549	SCEN-167	chr12	51318534	51326300	25840	uc001rxb.3	METTL7A	down	down
chr12	52300452	52303500	3049	SCEN-169	chr12	52300692	52307134	94	uc021qxz.1	ACVRL1	down	down
chr12	52399752	52401900	2149	SCEN-170	chr12	52400729	52409673	160622	uc001rzo.2	GRASP	down	down
chr12	53442802	53444900	2099	ADEN-147	chr12	53443835	53452266	23371	uc001sbo.1	TENC1	down	down
chr12	56913352	56919850	6499	ENCO-391	chr12	56915609	56989980	5939	uc001sln.2	RBMS2	down	down
chr12	64061652	64063350	1699	SCEN-187	chr12	63952693	64062354	283417	uc001srp.1	DPY19L2	down	NA
chr12	72664452	72669800	5349	ENCO-399	chr12	72656327	72667289	283392	uc010stv.2	TRHDE-AS1	down	NA
chr12	81470952	81472700	1749	ADEN-155	chr12	81471809	81649582	79611	uc001szl.1	ACSS3	down	NA
chr12	114839752	114849900	10149	ENCO-426	chr12	114846000	114850637	255480	uc021red.1	TBX5-AS1	down	NA
chr12	119616252	119619200	2949	ADEN-124	chr12	119616595	119632551	26353	uc001txb.3	HSPB8	down	down
chr12	131322652	131324450	1799	LUEN-1947	chr12	131274145	131323819	2054	uc001uio.4	STX2	down	down
chr12	131437902	131441750	3849	ENCO-440	chr12	131438452	131626008	283383	uc001uit.4	GPR133	down	down
chr13	29067902	29070400	2499	ADEN-170	chr13	28874483	29069265	2321	uc001usb.3	FLT1	down	down
chr13	37492952	37495350	2399	ADEN-174	chr13	37418968	37494409	4093	uc001uvw.3	SMAD9	down	down
chr13	49973302	49975850	2549	ENCO-465	chr13	49882786	49975735	81617	uc001vcw.3	CAB39L	down	down
chr13	51795602	51797450	1849	LUEN-2849	chr13	51796470	51827717	220108	uc001vfe.3	FAM124A	down	NA
chr13	52979152	52980950	1799	SCEN-225	chr13	52951303	52980629	55901	uc001vgo.3	THSD1	down	NA
chr13	72437952	72442000	4049	LUEN-2891	chr13	72012098	72441330	1602	uc021rkj.1	DACH1	down	down
chr13	110958302	110961250	2949	SCEN-211	chr13	110801310	110959496	1282	uc001vqw.4	COL4A1	down	NA
chr14	21266902	21271750	4849	ENCO-482	chr14	21269515	21270558	6035	uc001vyf.3	RNASE1	up	down
chr14	38676552	38681650	5099	ENCO-491	chr14	38677204	38682268	6751	uc001wul.1	SSTR1	down	down
chr14	38720902	38726100	5199	ENCO-492	chr14	38723205	38725575	161198	uc001wum.2	CLEC14A	down	down
chr14	52534752	52536650	1899	SCEN-239	chr14	52471520	52535946	22795	uc001wzo.3	NID2	down	NA
chr15	29861452	29864650	3199	ENCO-540	chr15	29412455	29862927	23359	uc010azk.1	FAM189A1	down	NA
chr16	1581052	1589400	8349	ENCO-593	chr16	1583658	1605581	79652	uc002cmd.3	TMEM204	down	down
chr16	2373652	2380500	6849	ENCO-597	chr16	2373344	2379855	21	uc002cpz.1	ABCA3	NA	down
chr16	57512602	57514700	2099	ENCO-632	chr16	57505870	57513679	55715	uc010cdb.3	DOK4	up	NA
chr16	66399652	66405000	5349	ENCO-634	chr16	66400525	66438689	1003	uc002eom.4	CDH5	down	down
chr16	86541602	86546600	4999	SCEN-318	chr16	86544133	86548070	2294	uc002fjl.3	FOXF1	down	down
chr16	89005102	89009200	4099	ENCO-657	chr16	88941263	89007608	863	uc002fml.2	CBFA2T3	down	down
chr17	1081352	1084550	3199	LUEN-4574	chr17	906758	1083166	29	uc002fsd.4	ABR	NA	down
chr17	8213052	8216750	3699	ENCO-678	chr17	8213556	8217349	22899	uc002glb.2	ARHGEF15	down	down
chr17	10100902	10102800	1899	SCEN-322	chr17	9813926	10101868	8522	uc002gmg.1	GAS7	down	down
chr17	28555502	28566550	11049	ENCO-693	chr17	28521337	28562986	6532	uc002hey.5	SLC6A4	down	NA
chr17	33699602	33702150	2549	SCEN-335	chr17	33677329	33700720	91607	uc002hjg.4	SLFN11	down	down
chr17	41001552	41008100	6549	ENCO-708	chr17	41003201	41010147	8639	uc002ibv.4	AOC3	down	down
chr17	53795752	53805350	9599	ENCO-719	chr17	53796988	53800225	55273	uc002iuj.4	TMEM100	down	down
chr17	56608502	56610100	1599	LUEN-5040	chr17	56597611	56609443	5414	uc002iwo.2	SEPT4	down	NA
chr17	76919452	76922850	3399	LUEN-5245	chr17	76849059	76921472	7077	uc002jwf.3	TIMP2	down	NA
chr18	499402	501750	2349	ADEN-338	chr18	319355	500729	81035	uc002kkm.3	COLEC12	NA	down
chr18	22929002	22932950	3949	LUEN-5399	chr18	22641888	22932214	25925	uc002kvk.2	ZNF521	down	down
chr19	708002	710950	2949	LUEN-6450	chr19	708953	735048	5064	uc010xft.2	PALM	down	NA
chr19	2474252	2480100	5849	LUEN-5869	chr19	2476123	2478257	4616	uc002lwb.2	GADD45B	down	down
chr19	3784352	3787200	2849	ENCO-792	chr19	3777967	3786415	4145	uc002lyt.3	MATK	down	NA
chr19	8407202	8408500	1299	SCEN-457	chr19	8387468	8408146	256949	uc010dwa.3	KANK3	down	down
chr19	18118552	18120000	1449	SCEN-403	chr19	18118977	18124911	27106	uc002nhv.3	ARRDC2	NA	down
chr19	31838102	31843200	5099	LUEN-5897	chr19	31765851	31840190	57616	uc002nsy.4	TSHZ3	down	NA
chr19	38741802	38747950	6149	ENCO-855	chr19	38741877	38747231	94274	uc002ohq.3	PPP1R14A	down	down
chr19	40915552	40920100	4549	ENCO-859	chr19	40899671	40919271	57716	uc002onr.3	PRX	down	down
chr19	41429302	41433800	4499	ENCO-862	chr19	41430170	41445422	1556	uc010ehg.1	CYP2B7P	up	down
chr19	46474302	46477800	3499	ENCO-877	chr19	46442771	46476657	4858	uc002pdv.2	NOVA2	down	down
chr2	68546102	68547550	1449	SCEN-550	chr2	68511303	68547183	25927	uc002sej.4	CNRIP1	down	down
chr2	85979902	85983800	3899	LUEN-8051	chr2	85980909	86002336	84913	uc002sqm.4	ATOH8	NA	down
chr2	167346252	167351800	5549	ENCO-974	chr2	167330736	167350717	6332	uc002udv.1	SCN7A	down	down
chr2	188305902	188313450	7549	ENCO-987	chr2	188206690	188313021	10203	uc002upv.5	CALCRL	down	down
chr2	188414102	188420200	6099	ENCO-988	chr2	188328958	188419219	7035	uc002upy.3	TFPI	NA	down
chr2	189838652	189841950	3299	ENCO-989	chr2	189839099	189877472	1281	uc002uqj.1	COL3A1	NA	up
chr2	192708902	192712600	3699	LUEN-7234	chr2	192699032	192712006	8436	uc002utb.3	SDPR	down	down
chr2	197220452	197227400	6949	ENCO-994	chr2	197063977	197226946	57520	uc002utl.1	HECW2	down	NA
chr2	218806652	218809300	2649	ADEN-469	chr2	218664512	218808796	7145	uc002vgt.2	TNS1	down	down
chr2	225263452	225267550	4099	ENCO-1007	chr2	225243415	225266711	79843	uc002vnw.3	FAM124B	down	NA
chr20	3712702	3715350	2649	ENCO-1029	chr20	3713317	3733758	116835	uc002wjd.3	HSPA12B	down	down
chr20	23062402	23068400	5999	ENCO-1042	chr20	23059993	23066977	22918	uc002wsv.3	CD93	down	down
chr20	30597452	30600800	3349	ENCO-1046	chr20	30598245	30619984	140706	uc002wxf.2	CCM2L	down	down
chr20	36791952	36794350	2399	LUEN-6671	chr20	36756864	36793700	7052	uc002xhr.3	TGM2	down	down
chr20	47442552	47445700	3149	LUEN-6740	chr20	47240793	47444420	57580	uc002xtw.1	PREX1	down	NA
chr20	48598102	48603650	5549	ENCO-1058	chr20	48599513	48605420	6615	uc002xuz.3	SNAI1	down	NA
chr20	54986502	54991950	5449	ENCO-1063	chr20	54987168	55034396	57091	uc002xxp.2	CASS4	down	down
chr20	61272852	61275400	2549	SCEN-479	chr20	61273797	61303647	28231	uc002ydb.1	SLCO4A1	down	NA
chr21	27011302	27012750	1449	SCEN-491	chr21	27011594	27084694	58494	uc011ace.2	JAM2	down	down
chr21	39865102	39871300	6199	ENCO-1079	chr21	39751950	39870428	2078	uc002yxa.3	ERG	down	down
chr21	47517052	47519500	2449	ADEN-452	chr21	47518033	47549719	1292	uc002zhy.1	COL6A2	down	NA
chr22	19507002	19513350	6349	ENCO-1091	chr22	19510547	19512860	7122	uc002zpu.2	CLDN5	down	down
chr22	33195252	33200350	5099	LUEN-7529	chr22	33196802	33259028	7078	uc003anb.3	TIMP3	down	down
chr22	36551052	36557250	6199	ENCO-1104	chr22	36536371	36556977	80833	uc003aoq.3	APOL3	down	down
chr22	37879302	37883150	3849	ENCO-1109	chr22	37865101	37882425	4242	uc011anj.2	MFNG	down	NA
chr22	51111252	51114200	2949	LUEN-7765	chr22	51113070	51171640	85358	uc031ryd.1	SHANK3	down	down
chr3	16925202	16928050	2849	LUEN-8399	chr3	16926452	17132098	23228	uc011awc.2	PLCL2	down	down
chr3	29320852	29328000	7149	ENCO-1145	chr3	29322803	30032809	27303	uc003cek.3	RBMS3	down	down
chr3	44625852	44627250	1399	ADEN-520	chr3	44626456	44637557	285349	uc003cnl.1	ZNF660	down	NA
chr3	45067052	45071350	4299	ENCO-1160	chr3	45067759	45077563	7123	uc003cok.4	CLEC3B	down	down
chr3	46921902	46927350	5449	ENCO-1164	chr3	46923739	46945289	5745	uc021wxg.1	PTH1R	down	NA
chr3	50538652	50542050	3399	LUEN-8699	chr3	50400231	50540892	9254	uc003dap.3	CACNA2D2	NA	down
chr3	52475252	52479800	4549	ENCO-1175	chr3	52467268	52479043	56920	uc003dea.1	SEMA3G	down	NA
chr3	58558852	58563950	5099	ENCO-1178	chr3	58549845	58563491	11170	uc003dkm.3	FAM107A	down	down
chr3	71176152	71181300	5149	ENCO-1183	chr3	71003865	71180092	27086	uc003doj.3	FOXP1	NA	down
chr3	73669602	73675550	5949	ENCO-1187	chr3	73431652	73674072	23024	uc003dpl.1	PDZRN3	down	down
chr3	159557052	159559800	2749	ENCO-1218	chr3	159557650	159615155	29970	uc003fcu.2	SCHIP1	down	NA
chr4	2813102	2816700	3599	ENCO-1236	chr4	2813946	2842823	6452	uc011bvp.2	SH3BP2	down	down
chr4	16896402	16901000	4599	ENCO-1247	chr4	16503165	16900424	9079	uc003goz.3	LDB2	down	down
chr4	88446402	88452150	5749	ENCO-1266	chr4	88394488	88450524	8404	uc011cdc.2	SPARCL1	down	down
chr4	100238452	100242950	4499	ENCO-1269	chr4	100227527	100242572	125	uc003hus.4	ADH1B	down	down
chr4	106473352	106476800	3449	ENCO-1271	chr4	106473777	106552837	54848	uc003hxu.3	ARHGEF38	up	down
chr4	138450602	138454900	4299	ENCO-1284	chr4	138440074	138453629	54510	uc003ihe.4	PCDH18	down	NA
chr4	159090352	159094600	4249	ENCO-1300	chr4	159045732	159093718	51313	uc003ipp.4	FAM198B	down	NA
chr4	176921852	176924300	2449	ENCO-1305	chr4	176554088	176923842	2823	uc003iug.4	GPM6A	down	NA
chr5	35856102	35862400	6299	ENCO-1317	chr5	35856977	35875824	3575	uc011coo.3	IL7R	down	down
chr5	42807452	42812750	5299	ENCO-1320	chr5	42799982	42812024	6414	uc011cps.2	SEPP1	down	NA
chr5	64775652	64779900	4249	ADEN-648	chr5	64444563	64777704	11174	uc003jtp.3	ADAMTS6	down	NA
chr5	83677402	83681250	3849	SCEN-653	chr5	83238126	83680611	10085	uc003kio.1	EDIL3	down	NA
chr5	110558952	110562350	3399	ENCO-1355	chr5	110559947	110820748	814	uc003kpf.3	CAMK4	down	NA
chr5	115907652	115913350	5699	LUEN-9304	chr5	115779251	115910551	57556	uc003krx.4	SEMA6A	down	NA
chr5	124081352	124085550	4199	ADEN-606	chr5	123982372	124082013	57507	uc003kts.1	ZNF608	NA	down
chr5	140009202	140013500	4299	ENCO-1378	chr5	140011313	140013035	929	uc003lgi.2	CD14	down	NA
chr5	141334152	141338550	4399	ENCO-1384	chr5	141324530	141338627	51294	uc003llx.3	PCDH12	down	NA
chr5	148204802	148208050	3249	LUEN-9434	chr5	148206156	148208197	154	uc003lpr.2	ADRB2	down	down
chr5	148650402	148653900	3499	ENCO-1389	chr5	148651401	148691938	134265	uc003lqg.4	AFAP1L1	down	down
chr5	148785902	148794500	8599	ENCO-1390	chr5	148786440	148812397	728264	uc021yfm.1	MIR143HG	down	down
chr5	150399402	150403200	3799	LUEN-9453	chr5	150399999	150408554	2878	uc021yga.1	GPX3	down	down
chr5	151063052	151067100	4049	ENCO-1394	chr5	151040657	151066615	6678	uc003lui.4	SPARC	down	NA
chr5	154228352	154231050	2699	ENCO-1397	chr5	154198052	154230213	10826	uc003lvs.4	FAXDC2	NA	down
chr5	158523202	158528800	5599	ENCO-1399	chr5	158122923	158523614	1879	uc011ddw.2	EBF1	down	down
chr5	168726102	168729300	3199	ENCO-1404	chr5	168088738	168728133	6586	uc003mab.4	SLIT3	down	down
chr5	169721102	169725500	4399	ENCO-1406	chr5	169675088	169724822	3937	uc003man.1	LCP2	down	down
chr5	175791652	175793950	2299	LUEN-9515	chr5	175792502	175796963	285598	uc003meb.3	ARL10	down	NA
chr5	178486602	178488500	1899	LUEN-9552	chr5	178487607	178507691	30832	uc003mju.3	ZNF354C	NA	down
chr5	178769202	178773450	4249	ENCO-1416	chr5	178537852	178772431	9509	uc003mjw.3	ADAMTS2	down	NA
chr5	180075002	180078000	2999	ENCO-1421	chr5	180028506	180076624	2324	uc003mlz.4	FLT4	down	down
chr5	180464952	180471650	6699	ENCO-1422	chr5	180467225	180481259	153579	uc011dhi.1	BTNL9	down	down
chr6	24910752	24912300	1549	ADEN-673	chr6	24804513	24911195	9750	uc003neo.1	FAM65B	down	NA
chr6	26439952	26441600	1649	ADEN-675	chr6	26440700	26453643	10384	uc003nhz.3	BTN3A3	NA	down
chr6	46888152	46890100	1949	ADEN-701	chr6	46820242	46889714	221395	uc003oyo.3	GPR116	NA	down
chr6	117743252	117747500	4249	ENCO-1495	chr6	117609530	117747018	6098	uc003pxp.1	ROS1	NA	down
chr6	132270652	132273150	2499	LUEN-9869	chr6	132269317	132272518	1490	uc003qcz.3	CTGF	down	down
chr6	152956802	152958850	2049	LUEN-9949	chr6	152442819	152957986	23345	uc003qot.4	SYNE1	down	down
chr6	161693402	161696150	2749	ENCO-1517	chr6	161551057	161695107	56895	uc003qtr.1	AGPAT4	down	NA
chr7	1094002	1097150	3149	ENCO-1527	chr7	1097141	1098897	115330	uc003sjy.1	GPR146	down	down
chr7	27181252	27184050	2799	SCEN-720	chr7	27180671	27183287	3202	uc003syn.2	HOXA5	down	down
chr7	30950552	30956100	5549	ADEN-735	chr7	30951415	30965131	358	uc003tbv.2	AQP1	NA	down
chr7	45195752	45201350	5599	ENCO-1565	chr7	45197367	45223850	10268	uc003tnb.3	RAMP3	down	down
chr7	92775802	92778350	2549	ENCO-1593	chr7	92759368	92777680	219285	uc003umh.1	SAMD9L	NA	down
chr7	134463602	134468650	5049	ENCO-1617	chr7	134464164	134647119	800	uc003vry.3	CALD1	down	NA
chr7	150146852	150152050	5199	ENCO-1625	chr7	150147962	150176483	155038	uc003whj.3	GIMAP8	down	down
chr7	150211102	150219650	8549	ENCO-1626	chr7	150211945	150218161	168537	uc003whk.3	GIMAP7	down	down
chr7	150263902	150267600	3699	ENCO-1627	chr7	150264458	150270308	55303	uc011kuu.2	GIMAP4	down	down
chr8	12987352	12991950	4599	ADEN-760	chr8	12940872	12990809	10395	uc003wwk.1	DLC1	down	down
chr8	19796102	19799650	3549	ENCO-1648	chr8	19796582	19824770	4023	uc003wzk.4	LPL	down	down
chr8	37653752	37656600	2849	SCEN-750	chr8	37654401	37687244	25960	uc003xki.3	GPR124	down	down
chr8	38585352	38587450	2099	ADEN-779	chr8	38585704	38696064	6867	uc011lby.1	TACC1	down	down
chr8	55369702	55374350	4649	ENCO-1673	chr8	55370495	55373456	64321	uc003xsb.4	SOX17	down	down
chr8	68863102	68865800	2699	ADEN-787	chr8	68864603	69017654	80243	uc003xxu.1	PREX2	down	down
chr8	93113102	93117400	4299	ADEN-791	chr8	92967195	93115454	862	uc022axu.1	RUNX1T1	down	down
chr9	14311502	14317400	5899	LUEN-11722	chr9	14081842	14314045	4781	uc003zle.3	NFIB	NA	down
chr9	27108752	27111950	3199	ENCO-1727	chr9	27109147	27173360	7010	uc010mjc.1	TEK	down	down
chr9	89559952	89563200	3249	SCEN-785	chr9	89559277	89562104	2619	uc004aox.4	GAS1	down	NA
chr9	120465802	120470550	4749	ENCO-1759	chr9	120466453	120479769	7099	uc004bjz.4	TLR4	down	NA
chr9	130615052	130617600	2549	ADEN-809	chr9	130577291	130617052	2022	uc004bsj.5	ENG	down	down
chr9	135036052	135039450	3399	LUEN-11646	chr9	135037334	135118220	84628	uc004cbh.2	NTNG2	down	NA
chr9	139558902	139561800	2899	LUEN-11686	chr9	139560224	139567130	51162	uc004cih.3	EGFL7	down	down
chr9	139939552	139941450	1899	ADEN-829	chr9	139933909	139940676	56654	uc004ckt.2	NPDC1	down	down
chrX	33226152	33229800	3649	ENCO-1791	chrX	31137345	33229673	1756	uc004dda.1	DMD	down	down
chrX	67912702	67917650	4949	ENCO-1816	chrX	67913482	67945684	9754	uc004dxc.4	STARD8	down	down
