# Supplementary material for: Integrative RNA-Seq and H3 Trimethylation ChIP-Seq Analysis of Human Lung Cancer Cells Isolated by Laser-Microdissection
Source: Cancers (Basel). 2021 Apr 5;13(7):1719. doi: 10.3390/cancers13071719 (PMC8038546; doi:10.3390/cancers13071719)
Supplement: Supplementary file 1 [file cancers-13-01719-s001.zip › Supplementary_Table-S11_GO-H3-TSS.xls]

## Sheet: KEGG enrichment results
KEGG.ID	Description	GeneRatio	BgRatio	p.adjust	qvalue	geneID
hsa04512	ECM-receptor interaction	8/123	88/8041	0.010312	0.00980987	ITGB8/ITGA8/VWF/COL4A1/LAMA1/COL6A2/LAMC2/ITGB4
hsa05412	Arrhythmogenic right ventricular cardiomyopathy (ARVC)	7/123	77/8041	0.0152967	0.0145519	ITGB8/DMD/ITGA8/LAMA1/DSG2/CACNA2D2/ITGB4
hsa04514	Cell adhesion molecules (CAMs)	9/123	148/8041	0.0262087	0.0249325	NTNG1/CLDN1/ITGB8/NTNG2/ITGA8/CDH5/CDH3/CLDN5/JAM2
hsa04151	PI3K-Akt signaling pathway	14/123	354/8041	0.036707	0.0349197	IL7R/FLT4/ITGB8/TEK/TLR4/ITGA8/VWF/FLT1/COL4A1/LAMA1/COL6A2/EFNA3/LAMC2/ITGB4
hsa04510	Focal adhesion	10/123	201/8041	0.036707	0.0349197	FLT4/ITGB8/ITGA8/VWF/FLT1/COL4A1/LAMA1/COL6A2/LAMC2/ITGB4
Gene symbol	Gene name	L2FC	FDR	H3K4me3	H3K4me3 status	Note
CDH3	P-cadherin	2.79147	5.00548e-06	LUEN-4403	gained.TSS
CLDN1	Claudin-1	2.72392	0.000180678	LUEN-8488	gained.TSS
DSG2	Desmoglein-2	3.06826	7.72487e-08	LUEN-5409	gained.TSS
EFNA3	Ephrin A3	2.73903	2.1545e-05	SCEN-76	gained.TSS
ITGB4	Integrin Subunit Beta 4	2.16924	5.62434e-05	LUEN-5186	gained.TSS
ITGB8	Integrin Subunit Beta 8	2.58224	1.96694e-07	LUEN-10644	gained.TSS
LAMA1	Laminin subunit alpha 1	1.12947	0.0923551	LUEN-5533	gained.TSS	*significantly up-regulated in LUSC
LAMC2	Laminin gamma 2	2.09484	0.01861	LUEN-1556	gained.TSS	*significantly up-regulated in LUSC
CACNA2D2	Calcium Voltage-Gated Channel Auxiliary Subunit Alpha2delta 2	-1.08233	0.225521	LUEN-8699	loss.TSS	*significantly down-regulated in LUSC
CDH5	Cadherin 5	-4.1522	1.24621e-22	ENCO-634	loss.TSS
CLDN5	Claudin-5	-3.44508	9.86887e-13	ENCO-1091	loss.TSS
COL4A1	Collagen Type IV Alpha 1 Chain	-1.65352	1.38644e-05	SCEN-211	loss.TSS
COL6A2	Collagen type VI α1 chain	-1.49697	2.05419e-05	ADEN-452	loss.TSS
DMD	Dystrophin	-1.79729	6.35388e-05	ENCO-1791	loss.TSS
FLT1	Fms-like tyrosine kinase-1	-2.54002	7.5908e-12	ADEN-170	loss.TSS
FLT4	Fms Related Receptor Tyrosine Kinase 4 (VEGFR-3)	-2.80524	2.11626e-21	ENCO-1421	loss.TSS
IL7R	Interleukin-7 receptor	-2.77608	1.63347e-11	ENCO-1317	loss.TSS
ITGA8	Integrin α 8	-3.60312	8.93898e-18	ENCO-173	loss.TSS
JAM2	Junctional adhesion molecule 2	-3.19839	5.78432e-18	SCEN-491	loss.TSS
NTNG1	Netrin G1	-2.72213	1.44217e-07	ENCO-93	loss.TSS
NTNG2	Netrin G2	-2.03811	2.22934e-05	LUEN-11646	loss.TSS
TEK	TEK Receptor Tyrosine Kinase	-3.93883	3.32345e-17	ENCO-1727	loss.TSS
TLR4	Toll-like receptor 4	-2.15902	9.88257e-13	ENCO-1759	loss.TSS
VWF	von Willebrand factor	-4.01631	1.31305e-25	ENCO-347	loss.TSS
