# Supplementary material for: Integrative RNA-Seq and H3 Trimethylation ChIP-Seq Analysis of Human Lung Cancer Cells Isolated by Laser-Microdissection
Source: Cancers (Basel). 2021 Apr 5;13(7):1719. doi: 10.3390/cancers13071719 (PMC8038546; doi:10.3390/cancers13071719)
Supplement: Supplementary file 1 [file cancers-13-01719-s001.zip › Supplementary_Table-S12_GeneHancer.xls]

## Sheet: Distal altered H3K4me3-marked p
geneHancerChrom	geneHancerStart	geneHancerEnd	geneHancerIdentifier	geneChrom	geneStart	geneEnd	geneName	geneStrand	geneAssociationMethods	h3k4me3Chrom	h3k4me3Start	h3k4me3End	h3k4me3ID
chr17	79092261	79092408	GH17J081119	chr17	79139876	79139877	AATK	-	Distance	chr17	79092250	79094800	LUSC-529
chr17	79092575	79094493	GH17J081118	chr17	79139876	79139877	AATK	-	eQTLs,Distance	chr17	79092250	79094800	LUSC-529
chr7	5601176	5603780	GH07J005561	chr7	5603414	5603415	ACTB	-	Distance	chr7	5600250	5604650	LUEN-10792
chr17	17625435	17634889	GH17J017722	chr17	17145322	17145323	ACTG1P24	+	TF_co-expression	chr17	17625450	17629150	ENCO-683
chr11	66485260	66489136	GH11J066717	chr11	66313864	66313865	ACTN3	+	eQTLs	chr11	66484600	66486600	LUSC-131
chr1	155041913	155044689	GH01J155069	chr1	155023040	155023041	ADAM15	+	eQTLs,C-HiC	chr1	155042800	155044400	LUEN-1063
chr2	9892433	9894945	GH02J009752	chr2	9695920	9695921	ADAM17	-	C-HiC,eRNA_co-expression	chr2	9893350	9895050	LUNG-129
chr15	100465651	100469860	GH15J099925	chr15	100882209	100882210	ADAMTS17	-	eQTLs	chr15	100465900	100469350	ADEN-217
chr3	64249778	64254470	GH03J064264	chr3	64673675	64673676	ADAMTS9	-	eQTLs	chr3	64252300	64254350	ADEN-527
chr8	144852564	144855083	GH08J143770	chr8	145596788	145596789	ADCK5	+	TF_co-expression	chr8	144851800	144854950	LUEN-11143
chr8	144852564	144855083	GH08J143770	chr8	145596788	145596789	ADCK5	+	TF_co-expression	chr8	144851800	144854950	LUEN-11143
chr8	145697224	145705248	GH08J144471	chr8	145596788	145596789	ADCK5	+	TF_co-expression	chr8	145695900	145699550	LUEN-11170
chr8	37698389	37702414	GH08J037840	chr8	37641707	37641708	ADGRA2	+	C-HiC,Distance	chr8	37698100	37700550	SCEN-751
chr12	131479353	131480276	GH12J130994	chr12	131438450	131438451	ADGRD1	+	eQTLs,C-HiC,Distance	chr12	131477850	131479400	LUSC-211
chr12	131479353	131480276	GH12J130994	chr12	131478520	131478521	ADGRD1-AS1	-	eQTLs,Distance	chr12	131477850	131479400	LUSC-211
chr3	119040471	119043177	GH03J119321	chr3	119298113	119298114	ADPRH	+	eRNA_co-expression	chr3	119040150	119043300	LUEN-8167
chr2	97196708	97200750	GH02J096530	chr2	96781983	96781984	ADRA2B	-	eQTLs	chr2	97197150	97198500	LUAD-273
chr22	41046876	41051796	GH22J040650	chr22	40742502	40742503	ADSL	+	eQTLs	chr22	41047100	41049200	LUEN-7630
chr5	76372625	76374025	GH05J077076	chr5	76325074	76325075	AGGF1	+	eQTLs	chr5	76372450	76374250	ENCO-1338
chr15	86085632	86091631	GH15J085542	chr15	85923800	85923801	AKAP13	+	eQTLs,Distance	chr15	86086250	86089850	ENCO-579
chr1	243583902	243585908	GH01J243420	chr1	244014380	244014381	AKT3	-	eRNA_co-expression	chr1	243584150	243585650	LUNG-51
chr1	243583902	243585908	GH01J243420	chr1	244014380	244014381	AKT3	-	eRNA_co-expression	chr1	243584150	243585650	LUNG-51
chr1	243651940	243655655	GH01J243488	chr1	244014380	244014381	AKT3	-	Distance	chr1	243650300	243652000	LUSC-260
chr1	243583902	243585908	GH01J243420	chr1	244014380	244014381	AKT3	-	eRNA_co-expression	chr1	243584150	243585650	LUNG-51
chr1	243651940	243655655	GH01J243488	chr1	244014380	244014381	AKT3	-	Distance	chr1	243650300	243652000	LUSC-260
chr15	101389132	101391132	GH15J100848	chr15	101417917	101417918	ALDH1A3	+	C-HiC	chr15	101388350	101391150	LUEN-3488
chr1	212730881	212735702	GH01J212557	chr1	213189167	213189168	ANGEL2	-	TF_co-expression	chr1	212731050	212733250	LUEN-1931
chr20	821517	829008	GH20J000840	chr20	896976	896977	ANGPT4	-	C-HiC	chr20	820900	823950	LUEN-6840
chr10	82487956	82488156	GH10J080728	chr10	81965327	81965328	ANXA11	-	eQTLs	chr10	82481900	82488700	LUAD-34
chr1	161509190	161513979	GH01J161539	chr1	161039759	161039760	ARHGAP30	-	TF_co-expression	chr1	161508850	161511100	LUEN-1192
chr3	119040471	119043177	GH03J119321	chr3	119013218	119013219	ARHGAP31	+	eRNA_co-expression,Distance	chr3	119040150	119043300	LUEN-8167
chr3	119040471	119043177	GH03J119321	chr3	119041606	119041607	ARHGAP31-AS1	-	Distance	chr3	119040150	119043300	LUEN-8167
chr8	145805355	145806984	GH08J144579	chr8	145911193	145911194	ARHGAP39	-	Distance	chr8	145805750	145807500	LUEN-11176
chr1	16492706	16493355	GH01J016166	chr1	16539103	16539104	ARHGEF19	-	eQTLs,C-HiC	chr1	16493100	16495300	LUEN-1284
chr1	16493629	16496219	GH01J016167	chr1	16539103	16539104	ARHGEF19	-	C-HiC	chr1	16493100	16495300	LUEN-1284
chr1	16492706	16493355	GH01J016166	chr1	16524347	16524348	ARHGEF19-AS1	+	C-HiC	chr1	16493100	16495300	LUEN-1284
chr1	16493629	16496219	GH01J016167	chr1	16524347	16524348	ARHGEF19-AS1	+	C-HiC	chr1	16493100	16495300	LUEN-1284
chr2	131593836	131595389	GH02J130836	chr2	131594487	131594488	ARHGEF4	+	Distance	chr2	131593250	131596400	LUEN-6983
chr2	97196708	97200750	GH02J096530	chr2	97202462	97202463	ARID5A	+	eQTLs,eRNA_co-expression	chr2	97197150	97198500	LUAD-273
chr2	176992877	177006157	GH02J176128	chr2	176033109	176033110	ATF2	-	TF_co-expression	chr2	177004500	177006100	LUNG-116
chr1	212730881	212735702	GH01J212557	chr1	212738674	212738675	ATF3	+	Distance	chr1	212731050	212733250	LUEN-1931
chr1	161509190	161513979	GH01J161539	chr1	161736082	161736083	ATF6	+	TF_co-expression	chr1	161508850	161511100	LUEN-1192
chr1	161509190	161513979	GH01J161539	chr1	161736082	161736083	ATF6	+	TF_co-expression	chr1	161508850	161511100	LUEN-1192
chr1	161590590	161595147	GH01J161620	chr1	161736082	161736083	ATF6	+	TF_co-expression	chr1	161590350	161592250	LUEN-1199
chr19	57682768	57684370	GH19J057171	chr19	57742375	57742376	AURKC	+	eQTLs,C-HiC	chr19	57682500	57684750	ENCO-907
chr7	70060480	70061729	GH07J070595	chr7	69063903	69063904	AUTS2	+	Distance	chr7	70060300	70062900	LUEN-10854
chr1	161590590	161595147	GH01J161620	chr1	161147757	161147758	B4GALT3	-	TF_co-expression	chr1	161590350	161592250	LUEN-1199
chr1	161509190	161513979	GH01J161539	chr1	161147757	161147758	B4GALT3	-	TF_co-expression	chr1	161508850	161511100	LUEN-1192
chr1	161590590	161595147	GH01J161620	chr1	161147757	161147758	B4GALT3	-	TF_co-expression	chr1	161590350	161592250	LUEN-1199
chr3	119040471	119043177	GH03J119321	chr3	118959949	118959950	B4GALT4	-	eQTLs	chr3	119040150	119043300	LUEN-8167
chr15	40727316	40735113	GH15J040435	chr15	40731918	40731919	BAHD1	+	Distance	chr15	40727400	40730100	LUNG-74
chr17	79092575	79094493	GH17J081118	chr17	79008945	79008946	BAIAP2	+	eQTLs,Distance	chr17	79092250	79094800	LUSC-529
chr17	79092261	79092408	GH17J081119	chr17	79008945	79008946	BAIAP2	+	Distance	chr17	79092250	79094800	LUSC-529
chr11	27233282	27241294	GH11J027211	chr11	27241659	27241660	BBOX1-AS1	-	eQTLs,Distance	chr11	27240500	27242650	LUSC-83
chr11	27241370	27241430	GH11J027219	chr11	27241659	27241660	BBOX1-AS1	-	eQTLs,Distance	chr11	27240500	27242650	LUSC-83
chr3	187606960	187608332	GH03J187889	chr3	187463514	187463515	BCL6	-	eRNA_co-expression	chr3	187607250	187609300	LUSC-894
chr12	122428065	122430986	GH12J121990	chr12	122457326	122457327	BCL7A	+	C-HiC	chr12	122430350	122433050	LUSC-208
chr1	242107539	242108839	GH01J241944	chr1	242121037	242121038	BECN2	+	Distance	chr1	242107000	242109200	LUNG-50
chr1	45645032	45645874	GH01J045179	chr1	45253425	45253426	BEST4	-	eQTLs	chr1	45645200	45646750	LUAD-156
chr8	37698389	37702414	GH08J037840	chr8	37707430	37707431	BRF2	-	Distance	chr8	37698100	37700550	SCEN-751
chr11	1356471	1359269	GH11J001335	chr11	1411127	1411128	BRSK2	+	eRNA_co-expression	chr11	1356800	1359200	ENCO-260
chr11	1566963	1571186	GH11J001545	chr11	1411127	1411128	BRSK2	+	eRNA_co-expression	chr11	1567100	1570150	LUEN-753
chr14	60980813	60980850	GH14J060515	chr14	60982260	60982261	C14orf39	-	Distance	chr14	60980100	60982750	LUEN-3283
chr14	60980900	60982990	GH14J060514	chr14	60982260	60982261	C14orf39	-	eQTLs,Distance	chr14	60980100	60982750	LUEN-3283
chr16	86525001	86552472	GH16J086491	chr16	87351025	87351026	C16orf95	-	TF_co-expression	chr16	86529050	86533350	ENCO-654
chr8	145697224	145705248	GH08J144471	chr8	145754515	145754516	C8orf82	-	eQTLs	chr8	145695900	145699550	LUEN-11170
chr8	145805355	145806984	GH08J144579	chr8	145754515	145754516	C8orf82	-	eQTLs,Distance	chr8	145805750	145807500	LUEN-11176
chr17	5000209	5001530	GH17J005096	chr17	4890959	4890960	CAMTA2	-	C-HiC	chr17	4999800	5001800	ENCO-667
chr12	67461508	67464344	GH12J067067	chr12	67663059	67663060	CAND1	+	eQTLs,C-HiC	chr12	67461250	67464250	LUEN-2490
chr1	223101354	223102009	GH01J222928	chr1	223889293	223889294	CAPN2	+	TF_co-expression	chr1	223101350	223104000	ENCO-152
chr17	79092575	79094493	GH17J081118	chr17	79633392	79633393	CCDC137	+	eQTLs	chr17	79092250	79094800	LUSC-529
chr17	17625435	17634889	GH17J017722	chr17	18528929	18528930	CCDC144B	-	TF_co-expression	chr17	17625450	17629150	ENCO-683
chr1	45645032	45645874	GH01J045179	chr1	45965750	45965751	CCDC163	-	eQTLs	chr1	45645200	45646750	LUAD-156
chr15	40727316	40735113	GH15J040435	chr15	40857255	40857256	CCDC32	-	eQTLs	chr15	40727400	40730100	LUNG-74
chr11	27233282	27241294	GH11J027211	chr11	27385414	27385415	CCDC34	-	eQTLs	chr11	27240500	27242650	LUSC-83
chr19	46030922	46032858	GH19J045527	chr19	46498337	46498338	CCDC61	+	TF_co-expression	chr19	46031150	46033000	LUEN-6156
chr15	40727316	40735113	GH15J040435	chr15	40633167	40633168	CCDC9B	-	C-HiC	chr15	40727400	40730100	LUNG-74
chr7	56243523	56243790	GH07J056175	chr7	56297474	56297475	CCNJP1	-	Distance	chr7	56242100	56244250	ENCO-1569
chr11	66494779	66496072	GH11J066727	chr11	66360290	66360291	CCS	+	TF_co-expression	chr11	66494000	66496800	LUEN-1351
chr11	66485260	66489136	GH11J066717	chr11	66360290	66360291	CCS	+	TF_co-expression	chr11	66484600	66486600	LUSC-131
chr11	66494779	66496072	GH11J066727	chr11	66360290	66360291	CCS	+	TF_co-expression	chr11	66494000	66496800	LUEN-1351
chr1	207990020	208002490	GH01J207816	chr1	208084746	208084747	CD34	-	C-HiC	chr1	207995900	207997700	SCEN-118
chr1	207990020	208002490	GH01J207816	chr1	207925381	207925382	CD46	+	eQTLs,eRNA_co-expression	chr1	207995900	207997700	SCEN-118
chr3	119040471	119043177	GH03J119321	chr3	119278480	119278481	CD80	-	eRNA_co-expression	chr3	119040150	119043300	LUEN-8167
chr11	64140219	64141555	GH11J064372	chr11	64612040	64612041	CDC42BPG	-	eRNA_co-expression	chr11	64139350	64141600	LUNG-24
chr5	130647740	130650233	GH05J131312	chr5	130581184	130581185	CDC42SE2	+	Distance	chr5	130646450	130649450	LUAD-308
chr1	207990020	208002490	GH01J207816	chr1	207935927	207935928	CDCA4P4	+	TF_co-expression	chr1	207995900	207997700	SCEN-118
chr17	79092261	79092408	GH17J081119	chr17	79196798	79196799	CEP131	-	TF_co-expression	chr17	79092250	79094800	LUSC-529
chr17	79092575	79094493	GH17J081118	chr17	79196798	79196799	CEP131	-	TF_co-expression	chr17	79092250	79094800	LUSC-529
chr1	243583902	243585908	GH01J243420	chr1	243418707	243418708	CEP170	-	eRNA_co-expression	chr1	243584150	243585650	LUNG-51
chr1	43585976	43587923	GH01J043120	chr1	43637818	43637819	CFAP57	+	C-HiC	chr1	43579250	43588050	LUNG-66
chr22	28837312	28839918	GH22J028441	chr22	29138409	29138410	CHEK2	-	eQTLs	chr22	28837750	28839800	SCEN-529
chr15	40727316	40735113	GH15J040435	chr15	40763158	40763159	CHST14	+	C-HiC	chr15	40727400	40730100	LUNG-74
chr2	97196708	97200750	GH02J096530	chr2	96931868	96931869	CIAO1	+	eQTLs	chr2	97197150	97198500	LUAD-273
chr1	223101354	223102009	GH01J222928	chr1	222641434	222641435	CICP13	+	TF_co-expression	chr1	223101350	223104000	ENCO-152
chr19	46030922	46032858	GH19J045527	chr19	45542296	45542297	CLASRP	+	TF_co-expression	chr19	46031150	46033000	LUEN-6156
chr16	69998697	70000378	GH16J069964	chr16	69984624	69984625	CLEC18A	+	eQTLs	chr16	69997000	70000250	LUEN-4419
chr5	10313686	10316990	GH05J010313	chr5	10308167	10308168	CMBL	-	Distance	chr5	10316050	10317250	LUAD-306
chr2	97196708	97200750	GH02J096530	chr2	97426637	97426638	CNNM4	+	eRNA_co-expression	chr2	97197150	97198500	LUAD-273
chr8	145697224	145705248	GH08J144471	chr8	146079120	146079121	COMMD5	-	TF_co-expression	chr8	145695900	145699550	LUEN-11170
chr8	145697224	145705248	GH08J144471	chr8	146079120	146079121	COMMD5	-	TF_co-expression	chr8	145695900	145699550	LUEN-11170
chr11	66485260	66489136	GH11J066717	chr11	67211291	67211292	CORO1B	-	TF_co-expression	chr11	66484600	66486600	LUSC-131
chr11	66485260	66489136	GH11J066717	chr11	67211291	67211292	CORO1B	-	TF_co-expression	chr11	66484600	66486600	LUSC-131
chr9	100564154	100566516	GH09J097801	chr9	100954955	100954956	CORO2A	-	eRNA_co-expression	chr9	100564750	100566850	LUEN-11444
chr3	119040471	119043177	GH03J119321	chr3	119396300	119396301	COX17	-	eRNA_co-expression	chr3	119040150	119043300	LUEN-8167
chr8	144852564	144855083	GH08J143770	chr8	145634752	145634753	CPSF1	-	TF_co-expression	chr8	144851800	144854950	LUEN-11143
chr8	144852564	144855083	GH08J143770	chr8	145634752	145634753	CPSF1	-	TF_co-expression	chr8	144851800	144854950	LUEN-11143
chr8	145697224	145705248	GH08J144471	chr8	145634752	145634753	CPSF1	-	TF_co-expression	chr8	145695900	145699550	LUEN-11170
chr1	207990020	208002490	GH01J207816	chr1	207669471	207669472	CR1	+	eRNA_co-expression	chr1	207995900	207997700	SCEN-118
chr1	207990020	208002490	GH01J207816	chr1	207818456	207818457	CR1L	+	eQTLs	chr1	207995900	207997700	SCEN-118
chr4	1549587	1551654	GH04J001547	chr4	1385338	1385339	CRIPAK	+	TF_co-expression	chr4	1546050	1549850	ENCO-1234
chr6	106808220	106809414	GH06J106360	chr6	106959728	106959729	CRYBG1	+	Distance	chr6	106805850	106810450	LUEN-9780
chr1	201448903	201453096	GH01J201479	chr1	201478583	201478584	CSRP1	-	Distance	chr1	201449300	201451500	SCEN-114
chr20	36006597	36012122	GH20J037378	chr20	36322406	36322407	CTNNBL1	+	eRNA_co-expression	chr20	36012100	36013800	ENCO-1051
chr8	144947337	144953598	GH08J143873	chr8	145149928	145149929	CYC1	+	eRNA_co-expression	chr8	144950900	144953850	LUNG-169
chr2	78768307	78769645	GH02J078541	chr2	78640219	78640220	CYCSP6	-	eQTLs	chr2	78767050	78769400	LUSC-799
chr9	140110884	140114578	GH09J137216	chr9	140119085	140119086	CYSRT1	+	eQTLs	chr9	140111150	140112750	LUAD-391
chr2	172957644	172968172	GH02J172092	chr2	172347925	172347926	DAP3P2	+	TF_co-expression	chr2	172958700	172962600	LUNG-114
chr2	172957644	172968172	GH02J172092	chr2	172290725	172290726	DCAF17	+	TF_co-expression	chr2	172958700	172962600	LUNG-114
chr1	155041913	155044689	GH01J155069	chr1	155036418	155036419	DCST1-AS1	-	Distance	chr1	155042800	155044400	LUEN-1063
chr1	16493629	16496219	GH01J016167	chr1	15943951	15943952	DDI2	+	eQTLs	chr1	16493100	16495300	LUEN-1284
chr1	161590590	161595147	GH01J161620	chr1	161102477	161102478	DEDD	-	TF_co-expression	chr1	161590350	161592250	LUEN-1199
chr1	161509190	161513979	GH01J161539	chr1	161102477	161102478	DEDD	-	TF_co-expression	chr1	161508850	161511100	LUEN-1192
chr1	161590590	161595147	GH01J161620	chr1	161102477	161102478	DEDD	-	TF_co-expression	chr1	161590350	161592250	LUEN-1199
chr8	142215299	142217914	GH08J141205	chr8	142127375	142127376	DENND3	+	eQTLs,eRNA_co-expression	chr8	142215150	142217550	LUEN-11109
chr1	223101354	223102009	GH01J222928	chr1	222988404	222988405	DISP1	+	eQTLs,C-HiC,TF_co-expression,Distance	chr1	223101350	223104000	ENCO-152
chr15	40727316	40735113	GH15J040435	chr15	40650432	40650433	DISP2	+	eQTLs,C-HiC	chr15	40727400	40730100	LUNG-74
chr6	170587481	170590611	GH06J170278	chr6	170599696	170599697	DLL1	-	eQTLs	chr6	170588950	170590550	LUAD-328
chr2	172957644	172968172	GH02J172092	chr2	172949466	172949467	DLX1	+	eRNA_co-expression	chr2	172958700	172962600	LUNG-114
chr2	172957644	172968172	GH02J172092	chr2	172967627	172967628	DLX2	-	eQTLs,eRNA_co-expression,Distance	chr2	172958700	172962600	LUNG-114
chr2	172957644	172968172	GH02J172092	chr2	172967732	172967733	DLX2-DT	+	Distance	chr2	172958700	172962600	LUNG-114
chr17	47978700	47979885	GH17J049901	chr17	48072587	48072588	DLX3	-	C-HiC	chr17	47978800	47980200	LUAD-191
chr7	157084798	157086499	GH07J157292	chr7	157128073	157128074	DNAJB6	+	eRNA_co-expression	chr7	157084250	157086650	LUAD-360
chr3	128150707	128155398	GH03J128431	chr3	128186090	128186091	DNAJB8	-	C-HiC	chr3	128150500	128153050	LUNG-130
chr3	128150707	128155398	GH03J128431	chr3	128182435	128182436	DNAJB8-AS1	+	C-HiC	chr3	128150500	128153050	LUNG-130
chr19	12305200	12306815	GH19J012194	chr19	12992334	12992335	DNASE2	-	eQTLs	chr19	12305000	12306800	ADEN-358
chr15	100465651	100469860	GH15J099925	chr15	100347131	100347132	DNM1P46	-	eQTLs	chr15	100465900	100469350	ADEN-217
chr17	17625435	17634889	GH17J017722	chr17	17991198	17991199	DRG2	+	TF_co-expression	chr17	17625450	17629150	ENCO-683
chr1	161509190	161513979	GH01J161539	chr1	161719546	161719547	DUSP12	+	TF_co-expression	chr1	161508850	161511100	LUEN-1192
chr1	161509190	161513979	GH01J161539	chr1	161719546	161719547	DUSP12	+	TF_co-expression	chr1	161508850	161511100	LUEN-1192
chr1	161590590	161595147	GH01J161620	chr1	161719546	161719547	DUSP12	+	TF_co-expression	chr1	161590350	161592250	LUEN-1199
chr2	97196708	97200750	GH02J096530	chr2	96811178	96811179	DUSP2	-	eRNA_co-expression	chr2	97197150	97198500	LUAD-273
chr11	1566963	1571186	GH11J001545	chr11	1593149	1593150	DUSP8	-	eRNA_co-expression	chr11	1567100	1570150	LUEN-753
chr19	57682768	57684370	GH19J057171	chr19	57678855	57678856	DUXA	-	Distance	chr19	57682500	57684750	ENCO-907
chr2	172957644	172968172	GH02J172092	chr2	172543917	172543918	DYNC1I2	+	eRNA_co-expression	chr2	172958700	172962600	LUNG-114
chr1	43585976	43587923	GH01J043120	chr1	43736606	43736607	EBNA1BP2	-	C-HiC	chr1	43579250	43588050	LUNG-66
chr1	155041913	155044689	GH01J155069	chr1	155036222	155036223	EFNA3	+	Distance	chr1	155042800	155044400	LUEN-1063
chr1	155041913	155044689	GH01J155069	chr1	155036205	155036206	EFNA4	+	Distance	chr1	155042800	155044400	LUEN-1063
chr11	66494779	66496072	GH11J066727	chr11	65769646	65769647	EIF1AD	-	TF_co-expression	chr11	66494000	66496800	LUEN-1351
chr11	66485260	66489136	GH11J066717	chr11	65769646	65769647	EIF1AD	-	TF_co-expression	chr11	66484600	66486600	LUSC-131
chr11	66494779	66496072	GH11J066727	chr11	65769646	65769647	EIF1AD	-	TF_co-expression	chr11	66494000	66496800	LUEN-1351
chr12	52472657	52477610	GH12J052078	chr12	53399940	53399941	EIF4B	+	eQTLs	chr12	52472800	52476250	ENCO-379
chr3	184231089	184232788	GH03J184513	chr3	184032281	184032282	EIF4G1	+	C-HiC	chr3	184230900	184232150	SCEN-591
chr2	54935698	54937328	GH02J054708	chr2	54950634	54950635	EML6	+	eQTLs,Distance	chr2	54935100	54937800	LUEN-7903
chr11	76902445	76903790	GH11J077191	chr11	76155965	76155966	EMSY	+	TF_co-expression	chr11	76902400	76903850	LUSC-150
chr5	91080	91230	GH05J000090	chr5	144311	144312	ENSG00000199540	-	Distance	chr5	91150	93250	LUNG-144
chr5	91622	92716	GH05J000091	chr5	144311	144312	ENSG00000199540	-	Distance	chr5	91150	93250	LUNG-144
chr5	92740	92890	GH05J000092	chr5	144311	144312	ENSG00000199540	-	Distance	chr5	91150	93250	LUNG-144
chr22	28837312	28839918	GH22J028441	chr22	28699740	28699741	ENSG00000199797	+	Distance	chr22	28837750	28839800	SCEN-529
chr1	185226532	185227030	GH01J185257	chr1	185220443	185220444	ENSG00000201421	+	Distance	chr1	185225950	185227450	LUSC-162
chr1	185226532	185227030	GH01J185257	chr1	185227146	185227147	ENSG00000206640	-	Distance	chr1	185225950	185227450	LUSC-162
chrX	107178830	107179431	GH0XJ107935	chrX	107144475	107144476	ENSG00000207363	-	Distance	chrX	107178500	107180100	LUSC-1234
chr12	14818540	14819337	GH12J014665	chr12	14818587	14818588	ENSG00000214772	+	Distance	chr12	14817700	14820050	LUSC-216
chr10	112431440	112432758	GH10J110671	chr10	112402542	112402543	ENSG00000223302	-	C-HiC	chr10	112431350	112432950	ENCO-239
chr3	187606960	187608332	GH03J187889	chr3	187513973	187513974	ENSG00000224049	+	eQTLs	chr3	187607250	187609300	LUSC-894
chr2	131085313	131087095	GH02J130327	chr2	131087857	131087858	ENSG00000224352	-	Distance	chr2	131084600	131086200	LUSC-676
chr1	16493629	16496219	GH01J016167	chr1	16485759	16485760	ENSG00000224621	+	Distance	chr1	16493100	16495300	LUEN-1284
chr1	16492706	16493355	GH01J016166	chr1	16485759	16485760	ENSG00000224621	+	Distance	chr1	16493100	16495300	LUEN-1284
chr1	201448903	201453096	GH01J201479	chr1	201434273	201434274	ENSG00000224818	-	eQTLs	chr1	201449300	201451500	SCEN-114
chr2	173036862	173038128	GH02J172172	chr2	173293330	173293331	ENSG00000226963	-	C-HiC	chr2	173036900	173038200	SCEN-508
chr1	223101354	223102009	GH01J222928	chr1	222988362	222988363	ENSG00000228106	+	eQTLs,C-HiC,TF_co-expression	chr1	223101350	223104000	ENCO-152
chr7	157084798	157086499	GH07J157292	chr7	157075379	157075380	ENSG00000229660	-	Distance	chr7	157084250	157086650	LUAD-360
chr2	45394857	45402152	GH02J045167	chr2	45395720	45395721	ENSG00000231054	+	Distance	chr2	45395250	45397900	LUEN-7876
chr2	45239659	45242201	GH02J045012	chr2	45240806	45240807	ENSG00000231156	-	eQTLs,Distance	chr2	45240300	45242250	LUSC-783
chr1	228565491	228567313	GH01J228377	chr1	228595080	228595081	ENSG00000231563	+	C-HiC	chr1	228564650	228568500	LUEN-2112
chr15	101389132	101391132	GH15J100848	chr15	101389764	101389765	ENSG00000232386	+	eQTLs,Distance	chr15	101388350	101391150	LUEN-3488
chr2	172957644	172968172	GH02J172092	chr2	173330749	173330750	ENSG00000232788	-	C-HiC	chr2	172958700	172962600	LUNG-114
chr2	172957644	172968172	GH02J172092	chr2	173330749	173330750	ENSG00000232788	-	C-HiC	chr2	172958700	172962600	LUNG-114
chr2	173036862	173038128	GH02J172172	chr2	173330749	173330750	ENSG00000232788	-	C-HiC	chr2	173036900	173038200	SCEN-508
chr2	131593836	131595389	GH02J130836	chr2	131594566	131594567	ENSG00000233221	-	Distance	chr2	131593250	131596400	LUEN-6983
chr10	82487956	82488156	GH10J080728	chr10	82510986	82510987	ENSG00000233703	-	Distance	chr10	82481900	82488700	LUAD-34
chr1	228565491	228567313	GH01J228377	chr1	229363308	229363309	ENSG00000233920	-	TF_co-expression	chr1	228564650	228568500	LUEN-2112
chr6	106808220	106809414	GH06J106360	chr6	106807591	106807592	ENSG00000233941	-	Distance	chr6	106805850	106810450	LUEN-9780
chr1	41830444	41835606	GH01J041364	chr1	41708043	41708044	ENSG00000235358	+	eQTLs	chr1	41831250	41833200	LUEN-3041
chr1	243651940	243655655	GH01J243488	chr1	243708832	243708833	ENSG00000236031	+	C-HiC	chr1	243650300	243652000	LUSC-260
chr1	192475738	192476925	GH01J192506	chr1	192498707	192498708	ENSG00000236069	+	Distance	chr1	192469400	192475900	LUNG-37
chr3	44726491	44727692	GH03J044685	chr3	44727144	44727145	ENSG00000236869	-	Distance	chr3	44726350	44727600	SCEN-604
chr3	181418144	181418802	GH03J181700	chr3	181253668	181253669	ENSG00000239381	-	Distance	chr3	181417200	181418850	LUSC-881
chr3	181417285	181417788	GH03J181699	chr3	181253668	181253669	ENSG00000239381	-	Distance	chr3	181417200	181418850	LUSC-881
chr2	9892433	9894945	GH02J009752	chr2	9886831	9886832	ENSG00000240960	+	Distance	chr2	9893350	9895050	LUNG-129
chr3	182399788	182401781	GH03J182682	chr3	182409714	182409715	ENSG00000243378	+	Distance	chr3	182399550	182402150	LUEN-8436
chr3	145645587	145645787	GH03J145927	chr3	145657697	145657698	ENSG00000244358	+	Distance	chr3	145645100	145646700	LUSC-856
chr11	66494779	66496072	GH11J066727	chr11	66045995	66045996	ENSG00000245156	-	TF_co-expression	chr11	66494000	66496800	LUEN-1351
chr11	66485260	66489136	GH11J066717	chr11	66045995	66045996	ENSG00000245156	-	TF_co-expression	chr11	66484600	66486600	LUSC-131
chr11	66494779	66496072	GH11J066727	chr11	66045995	66045996	ENSG00000245156	-	TF_co-expression	chr11	66494000	66496800	LUEN-1351
chr17	47978700	47979885	GH17J049901	chr17	48074251	48074252	ENSG00000248172	+	C-HiC	chr17	47978800	47980200	LUAD-191
chr5	50264434	50264634	GH05J050968	chr5	50265492	50265493	ENSG00000248918	+	Distance	chr5	50262800	50266150	ENCO-1325
chr5	50265234	50265434	GH05J050969	chr5	50265492	50265493	ENSG00000248918	+	Distance	chr5	50262800	50266150	ENCO-1325
chr5	50261317	50263948	GH05J050965	chr5	50262841	50262842	ENSG00000250360	-	Distance	chr5	50262800	50266150	ENCO-1325
chr5	50265234	50265434	GH05J050969	chr5	50262841	50262842	ENSG00000250360	-	Distance	chr5	50262800	50266150	ENCO-1325
chr5	50264434	50264634	GH05J050968	chr5	50262841	50262842	ENSG00000250360	-	Distance	chr5	50262800	50266150	ENCO-1325
chr1	155041913	155044689	GH01J155069	chr1	155036222	155036223	ENSG00000251246	+	Distance	chr1	155042800	155044400	LUEN-1063
chr5	50261317	50263948	GH05J050965	chr5	50230354	50230355	ENSG00000251601	-	Distance	chr5	50262800	50266150	ENCO-1325
chr8	142215299	142217914	GH08J141205	chr8	142263390	142263391	ENSG00000253307	-	eQTLs	chr8	142215150	142217550	LUEN-11109
chr7	27274649	27276449	GH07J027235	chr7	27280846	27280847	ENSG00000253308	-	Distance	chr7	27274400	27276200	LUNG-159
chr17	47978700	47979885	GH17J049901	chr17	47991765	47991766	ENSG00000254039	+	Distance	chr17	47978800	47980200	LUAD-191
chr4	1549587	1551654	GH04J001547	chr4	1350367	1350368	ENSG00000254094	+	TF_co-expression	chr4	1546050	1549850	ENCO-1234
chr11	66494779	66496072	GH11J066727	chr11	66029304	66029305	ENSG00000254461	-	TF_co-expression	chr11	66494000	66496800	LUEN-1351
chr11	66485260	66489136	GH11J066717	chr11	66029304	66029305	ENSG00000254461	-	TF_co-expression	chr11	66484600	66486600	LUSC-131
chr11	66494779	66496072	GH11J066727	chr11	66029304	66029305	ENSG00000254461	-	TF_co-expression	chr11	66494000	66496800	LUEN-1351
chr8	144852564	144855083	GH08J143770	chr8	144801060	144801061	ENSG00000254548	-	eQTLs	chr8	144851800	144854950	LUEN-11143
chr8	144813862	144824972	GH08J143731	chr8	144801060	144801061	ENSG00000254548	-	eQTLs	chr8	144820000	144824450	LUEN-11142
chr8	144852564	144855083	GH08J143770	chr8	144801060	144801061	ENSG00000254548	-	eQTLs	chr8	144851800	144854950	LUEN-11143
chr15	100465651	100469860	GH15J099925	chr15	100510418	100510419	ENSG00000254744	+	eQTLs,C-HiC,Distance	chr15	100465900	100469350	ADEN-217
chr8	144813862	144824972	GH08J143731	chr8	144853991	144853992	ENSG00000254973	-	eQTLs	chr8	144820000	144824450	LUEN-11142
chr8	144813862	144824972	GH08J143731	chr8	144853991	144853992	ENSG00000254973	-	eQTLs	chr8	144820000	144824450	LUEN-11142
chr8	144852564	144855083	GH08J143770	chr8	144853991	144853992	ENSG00000254973	-	Distance	chr8	144851800	144854950	LUEN-11143
chr11	66494779	66496072	GH11J066727	chr11	65837089	65837090	ENSG00000255038	-	TF_co-expression	chr11	66494000	66496800	LUEN-1351
chr11	66485260	66489136	GH11J066717	chr11	65837089	65837090	ENSG00000255038	-	TF_co-expression	chr11	66484600	66486600	LUSC-131
chr11	66494779	66496072	GH11J066727	chr11	65837089	65837090	ENSG00000255038	-	TF_co-expression	chr11	66494000	66496800	LUEN-1351
chr8	144852564	144855083	GH08J143770	chr8	144655658	144655659	ENSG00000255050	+	TF_co-expression	chr8	144851800	144854950	LUEN-11143
chr8	144852564	144855083	GH08J143770	chr8	144655658	144655659	ENSG00000255050	+	TF_co-expression	chr8	144851800	144854950	LUEN-11143
chr11	119454360	119456311	GH11J119583	chr11	118868713	118868714	ENSG00000255121	-	TF_co-expression	chr11	119454500	119457200	LUEN-655
chr8	145805355	145806984	GH08J144579	chr8	145730826	145730827	ENSG00000255182	-	eQTLs	chr8	145805750	145807500	LUEN-11176
chr11	1356471	1359269	GH11J001335	chr11	463898	463899	ENSG00000255237	-	TF_co-expression	chr11	1356800	1359200	ENCO-260
chr11	66494779	66496072	GH11J066727	chr11	66013709	66013710	ENSG00000255320	-	TF_co-expression	chr11	66494000	66496800	LUEN-1351
chr11	66485260	66489136	GH11J066717	chr11	66013709	66013710	ENSG00000255320	-	TF_co-expression	chr11	66484600	66486600	LUSC-131
chr11	66494779	66496072	GH11J066727	chr11	66013709	66013710	ENSG00000255320	-	TF_co-expression	chr11	66494000	66496800	LUEN-1351
chr11	76902445	76903790	GH11J077191	chr11	77581136	77581137	ENSG00000255449	-	TF_co-expression	chr11	76902400	76903850	LUSC-150
chr8	145805355	145806984	GH08J144579	chr8	145809422	145809423	ENSG00000255456	+	Distance	chr8	145805750	145807500	LUEN-11176
chr12	122428065	122430986	GH12J121990	chr12	122457919	122457920	ENSG00000255856	-	C-HiC	chr12	122430350	122433050	LUSC-208
chr12	131479353	131480276	GH12J130994	chr12	131462105	131462106	ENSG00000256204	+	eQTLs	chr12	131477850	131479400	LUSC-211
chr12	52472657	52477610	GH12J052078	chr12	52475867	52475868	ENSG00000257663	-	Distance	chr12	52472800	52476250	ENCO-379
chr12	52472657	52477610	GH12J052078	chr12	52498080	52498081	ENSG00000257989	-	eQTLs	chr12	52472800	52476250	ENCO-379
chr11	66494779	66496072	GH11J066727	chr11	66433505	66433506	ENSG00000258297	+	TF_co-expression	chr11	66494000	66496800	LUEN-1351
chr11	66485260	66489136	GH11J066717	chr11	66433505	66433506	ENSG00000258297	+	TF_co-expression	chr11	66484600	66486600	LUSC-131
chr11	66494779	66496072	GH11J066727	chr11	66433505	66433506	ENSG00000258297	+	TF_co-expression	chr11	66494000	66496800	LUEN-1351
chr14	60980813	60980850	GH14J060515	chr14	60981835	60981836	ENSG00000258670	+	Distance	chr14	60980100	60982750	LUEN-3283
chr14	60980900	60982990	GH14J060514	chr14	60981835	60981836	ENSG00000258670	+	eQTLs,Distance	chr14	60980100	60982750	LUEN-3283
chr14	38051650	38069660	GH14J037582	chr14	38036299	38036300	ENSG00000259087	-	Distance	chr14	38051450	38055200	LUEN-3165
chr15	86085632	86091631	GH15J085542	chr15	86170919	86170920	ENSG00000259276	-	eQTLs	chr15	86086250	86089850	ENCO-579
chr15	86085632	86091631	GH15J085542	chr15	86123408	86123409	ENSG00000259375	-	Distance	chr15	86086250	86089850	ENCO-579
chr15	86085632	86091631	GH15J085542	chr15	86293511	86293512	ENSG00000259407	-	eQTLs	chr15	86086250	86089850	ENCO-579
chr15	101389132	101391132	GH15J100848	chr15	101402046	101402047	ENSG00000259604	+	eQTLs	chr15	101388350	101391150	LUEN-3488
chr15	86085632	86091631	GH15J085542	chr15	86296131	86296132	ENSG00000259762	-	eQTLs	chr15	86086250	86089850	ENCO-579
chr16	63651105	63651903	GH16J063617	chr16	63651949	63651950	ENSG00000260658	-	Distance	chr16	63650400	63652600	LUEN-4350
chr9	100564154	100566516	GH09J097801	chr9	100505488	100505489	ENSG00000260677	+	Distance	chr9	100564750	100566850	LUEN-11444
chr1	212730881	212735702	GH01J212557	chr1	212731173	212731174	ENSG00000260805	+	eQTLs,Distance	chr1	212731050	212733250	LUEN-1931
chr16	30750752	30754025	GH16J030739	chr16	30751986	30751987	ENSG00000260899	+	Distance	chr16	30751550	30753150	SCEN-305
chr16	86525001	86552472	GH16J086491	chr16	86123131	86123132	ENSG00000261177	-	TF_co-expression	chr16	86529050	86533350	ENCO-654
chr2	223182718	223183431	GH02J222318	chr2	223434437	223434438	ENSG00000261428	-	eQTLs	chr2	223182350	223186150	LUEN-7408
chr17	3657585	3659400	GH17J003754	chr17	3632653	3632654	ENSG00000262358	+	Distance	chr17	3657500	3659400	LUEN-4780
chr17	17625435	17634889	GH17J017722	chr17	18572773	18572774	ENSG00000264885	-	TF_co-expression	chr17	17625450	17629150	ENCO-683
chr17	17625435	17634889	GH17J017722	chr17	17410663	17410664	ENSG00000265511	+	TF_co-expression	chr17	17625450	17629150	ENCO-683
chr6	170587481	170590611	GH06J170278	chr6	170170507	170170508	ENSG00000266896	+	TF_co-expression	chr6	170588950	170590550	LUAD-328
chr19	46030922	46032858	GH19J045527	chr19	45457263	45457264	ENSG00000267114	-	TF_co-expression	chr19	46031150	46033000	LUEN-6156
chr19	310098	311825	GH19J000310	chr19	305571	305572	ENSG00000267124	+	Distance	chr19	306350	312600	ENCO-781
chr19	46030922	46032858	GH19J045527	chr19	46886425	46886426	ENSG00000268810	-	TF_co-expression	chr19	46031150	46033000	LUEN-6156
chr19	53038452	53040329	GH19J052535	chr19	53015594	53015595	ENSG00000269349	-	eQTLs	chr19	53038150	53040700	ENCO-898
chr16	86525001	86552472	GH16J086491	chr16	86380991	86380992	ENSG00000269826	+	TF_co-expression	chr16	86529050	86533350	ENCO-654
chr16	86525001	86552472	GH16J086491	chr16	85776891	85776892	ENSG00000269898	+	TF_co-expression	chr16	86529050	86533350	ENCO-654
chr16	86525001	86552472	GH16J086491	chr16	86557502	86557503	ENSG00000270020	-	eQTLs	chr16	86529050	86533350	ENCO-654
chr1	228565491	228567313	GH01J228377	chr1	228572716	228572717	ENSG00000270104	-	Distance	chr1	228564650	228568500	LUEN-2112
chr15	101389132	101391132	GH15J100848	chr15	101090357	101090358	ENSG00000270127	-	eQTLs	chr15	101388350	101391150	LUEN-3488
chr5	87797922	87799216	GH05J088502	chr5	87794513	87794514	ENSG00000271904	-	Distance	chr5	87797650	87799550	ENCO-1350
chr1	90219253	90220559	GH01J089753	chr1	90098697	90098698	ENSG00000271949	+	Distance	chr1	90211850	90219500	LUNG-100
chr4	1549587	1551654	GH04J001547	chr4	751527	751528	ENSG00000272588	-	TF_co-expression	chr4	1546050	1549850	ENCO-1234
chr4	1549587	1551654	GH04J001547	chr4	1552009	1552010	ENSG00000272783	+	eQTLs,Distance	chr4	1546050	1549850	ENCO-1234
chr15	101389132	101391132	GH15J100848	chr15	101390034	101390035	ENSG00000272808	+	Distance	chr15	101388350	101391150	LUEN-3488
chr10	33795425	33799611	GH10J033506	chr10	33630581	33630582	ENSG00000273012	+	Distance	chr10	33799450	33806200	LUNG-7
chr1	161509190	161513979	GH01J161539	chr1	161482964	161482965	ENSG00000273112	+	Distance	chr1	161508850	161511100	LUEN-1192
chr7	129416100	129422550	GH07J129776	chr7	129251470	129251471	ENSG00000273329	-	eQTLs	chr7	129417900	129422950	LUEN-10505
chr22	41046876	41051796	GH22J040650	chr22	41487788	41487789	EP300	+	eRNA_co-expression	chr22	41047100	41049200	LUEN-7630
chr1	16492706	16493355	GH01J016166	chr1	16482581	16482582	EPHA2	-	eQTLs	chr1	16493100	16495300	LUEN-1284
chr3	184231089	184232788	GH03J184513	chr3	184279570	184279571	EPHB3	+	C-HiC	chr3	184230900	184232150	SCEN-591
chr8	144947337	144953598	GH08J143873	chr8	144952631	144952632	EPPK1	-	eQTLs,eRNA_co-expression,Distance	chr8	144950900	144953850	LUNG-169
chr21	39875121	39876328	GH21J038503	chr21	40033703	40033704	ERG	-	Distance	chr21	39875300	39878300	ENCO-1080
chr21	39876394	39876752	GH21J038504	chr21	40033703	40033704	ERG	-	Distance	chr21	39875300	39878300	ENCO-1080
chr21	39877087	39879324	GH21J038505	chr21	40033703	40033704	ERG	-	Distance	chr21	39875300	39878300	ENCO-1080
chr6	170587481	170590611	GH06J170278	chr6	170151716	170151717	ERMARD	+	TF_co-expression	chr6	170588950	170590550	LUAD-328
chr7	27274649	27276449	GH07J027235	chr7	27282162	27282163	EVX1	+	Distance	chr7	27274400	27276200	LUNG-159
chr7	27285460	27285529	GH07J027245	chr7	27282162	27282163	EVX1	+	Distance	chr7	27284950	27286150	LUSC-1106
chr7	27285460	27285529	GH07J027245	chr7	27286847	27286848	EVX1-AS	-	Distance	chr7	27284950	27286150	LUSC-1106
chr1	41830444	41835606	GH01J041364	chr1	40974411	40974412	EXO5	+	TF_co-expression	chr1	41831250	41833200	LUEN-3041
chr8	144947337	144953598	GH08J143873	chr8	145133520	145133521	EXOSC4	+	eRNA_co-expression	chr8	144950900	144953850	LUNG-169
chr8	72461040	72461150	GH08J071548	chr8	72274466	72274467	EYA1	-	Distance	chr8	72459050	72461800	LUEN-11358
chr8	72459683	72460520	GH08J071547	chr8	72274466	72274467	EYA1	-	eQTLs,Distance	chr8	72459050	72461800	LUEN-11358
chr17	79092575	79094493	GH17J081118	chr17	79520986	79520987	FAAP100	-	TF_co-expression	chr17	79092250	79094800	LUSC-529
chr20	821517	829008	GH20J000840	chr20	814354	814355	FAM110A	+	eQTLs,eRNA_co-expression,Distance	chr20	820900	823950	LUEN-6840
chr6	170587481	170590611	GH06J170278	chr6	170599789	170599790	FAM120B	+	eQTLs,TF_co-expression,Distance	chr6	170588950	170590550	LUAD-328
chr3	184231089	184232788	GH03J184513	chr3	184053712	184053713	FAM131A	+	C-HiC	chr3	184230900	184232150	SCEN-591
chr1	16493629	16496219	GH01J016167	chr1	16400126	16400127	FAM131C	-	C-HiC	chr1	16493100	16495300	LUEN-1284
chr1	16492706	16493355	GH01J016166	chr1	16400126	16400127	FAM131C	-	C-HiC	chr1	16493100	16495300	LUEN-1284
chr1	43585976	43587923	GH01J043120	chr1	43610822	43610823	FAM183A	+	eQTLs,C-HiC,Distance	chr1	43579250	43588050	LUNG-66
chr9	35236212	35238137	GH09J035236	chr9	34895774	34895775	FAM205C	-	eQTLs	chr9	35237500	35239750	ENCO-1730
chr8	144813862	144824972	GH08J143731	chr8	144815970	144815971	FAM83H	-	eQTLs,eRNA_co-expression,Distance	chr8	144820000	144824450	LUEN-11142
chr8	144947337	144953598	GH08J143873	chr8	144815970	144815971	FAM83H	-	eRNA_co-expression	chr8	144950900	144953850	LUNG-169
chr8	144852564	144855083	GH08J143770	chr8	144815970	144815971	FAM83H	-	eQTLs	chr8	144851800	144854950	LUEN-11143
chr8	144947337	144953598	GH08J143873	chr8	144815970	144815971	FAM83H	-	eRNA_co-expression	chr8	144950900	144953850	LUNG-169
chr8	144852564	144855083	GH08J143770	chr8	144815970	144815971	FAM83H	-	eQTLs	chr8	144851800	144854950	LUEN-11143
chr8	144947337	144953598	GH08J143873	chr8	144815970	144815971	FAM83H	-	eRNA_co-expression	chr8	144950900	144953850	LUNG-169
chr8	144813862	144824972	GH08J143731	chr8	144816308	144816309	FAM83H-AS1	+	eQTLs,Distance	chr8	144820000	144824450	LUEN-11142
chr8	144852564	144855083	GH08J143770	chr8	144816308	144816309	FAM83H-AS1	+	eQTLs,Distance	chr8	144851800	144854950	LUEN-11143
chr8	144852564	144855083	GH08J143770	chr8	144816308	144816309	FAM83H-AS1	+	eQTLs,Distance	chr8	144851800	144854950	LUEN-11143
chr9	97316681	97317483	GH09J094554	chr9	97356074	97356075	FBP2	-	eQTLs	chr9	97315950	97318150	LUNG-177
chr7	5601176	5603780	GH07J005561	chr7	5553428	5553429	FBXL18	-	C-HiC	chr7	5600250	5604650	LUEN-10792
chr1	161590590	161595147	GH01J161620	chr1	161475203	161475204	FCGR2A	+	eRNA_co-expression	chr1	161590350	161592250	LUEN-1199
chr1	161509190	161513979	GH01J161539	chr1	161475203	161475204	FCGR2A	+	C-HiC	chr1	161508850	161511100	LUEN-1192
chr1	161590590	161595147	GH01J161620	chr1	161475203	161475204	FCGR2A	+	eRNA_co-expression	chr1	161590350	161592250	LUEN-1199
chr1	161590590	161595147	GH01J161620	chr1	161551099	161551100	FCGR2B	+	eQTLs	chr1	161590350	161592250	LUEN-1199
chr1	161509190	161513979	GH01J161539	chr1	161551127	161551128	FCGR2C	+	eQTLs	chr1	161508850	161511100	LUEN-1192
chr1	161509190	161513979	GH01J161539	chr1	161600916	161600917	FCGR3A	-	Distance	chr1	161508850	161511100	LUEN-1192
chr1	161509190	161513979	GH01J161539	chr1	161600916	161600917	FCGR3A	-	Distance	chr1	161508850	161511100	LUEN-1192
chr1	161590590	161595147	GH01J161620	chr1	161600916	161600917	FCGR3A	-	eQTLs,eRNA_co-expression	chr1	161590350	161592250	LUEN-1199
chr1	161509190	161513979	GH01J161539	chr1	161601752	161601753	FCGR3B	-	eQTLs	chr1	161508850	161511100	LUEN-1192
chr1	161509190	161513979	GH01J161539	chr1	161601752	161601753	FCGR3B	-	eQTLs	chr1	161508850	161511100	LUEN-1192
chr1	161590590	161595147	GH01J161620	chr1	161601752	161601753	FCGR3B	-	eQTLs,eRNA_co-expression,Distance	chr1	161590350	161592250	LUEN-1199
chr1	161509190	161513979	GH01J161539	chr1	161691351	161691352	FCRLB	+	C-HiC	chr1	161508850	161511100	LUEN-1192
chr1	161509190	161513979	GH01J161539	chr1	161691351	161691352	FCRLB	+	C-HiC	chr1	161508850	161511100	LUEN-1192
chr16	86525001	86552472	GH16J086491	chr16	86542704	86542705	FENDRR	-	eQTLs,Distance	chr16	86529050	86533350	ENCO-654
chr3	14851420	14854249	GH03J014809	chr3	14860467	14860468	FGD5	+	Distance	chr3	14851200	14854750	ENCO-1139
chr17	47978700	47979885	GH17J049901	chr17	47923270	47923271	FLJ45513	+	C-HiC	chr17	47978800	47980200	LUAD-191
chr7	129416100	129422550	GH07J129776	chr7	128470429	128470430	FLNC	+	eQTLs	chr7	129417900	129422950	LUEN-10505
chr7	129416100	129422550	GH07J129776	chr7	128470429	128470430	FLNC	+	eQTLs	chr7	129417900	129422950	LUEN-10505
chr1	212730881	212735702	GH01J212557	chr1	213031595	213031596	FLVCR1	+	TF_co-expression	chr1	212731050	212733250	LUEN-1931
chr17	80802109	80804953	GH17J082844	chr17	80693449	80693450	FN3K	+	eQTLs	chr17	80801750	80805150	ENCO-744
chr17	80802109	80804953	GH17J082844	chr17	80674557	80674558	FN3KRP	+	eQTLs	chr17	80801750	80805150	ENCO-744
chr14	38051650	38069660	GH14J037582	chr14	38069244	38069245	FOXA1	-	eRNA_co-expression,Distance	chr14	38051450	38055200	LUEN-3165
chr16	86525001	86552472	GH16J086491	chr16	86600855	86600856	FOXC2	+	C-HiC	chr16	86529050	86533350	ENCO-654
chr9	100564154	100566516	GH09J097801	chr9	100615534	100615535	FOXE1	+	C-HiC,eRNA_co-expression	chr9	100564750	100566850	LUEN-11444
chr16	86525001	86552472	GH16J086491	chr16	86544131	86544132	FOXF1	+	eQTLs,eRNA_co-expression,Distance	chr16	86529050	86533350	ENCO-654
chr8	145697224	145705248	GH08J144471	chr8	145701717	145701718	FOXH1	-	Distance	chr8	145695900	145699550	LUEN-11170
chr17	17625435	17634889	GH17J017722	chr17	18576493	18576494	FOXO3B	-	TF_co-expression	chr17	17625450	17629150	ENCO-683
chr1	41830444	41835606	GH01J041364	chr1	41827225	41827226	FOXO6	+	eQTLs,Distance	chr1	41831250	41833200	LUEN-3041
chr10	13930800	13931400	GH10J013890	chr10	14504140	14504141	FRMD4A	-	Distance	chr10	13930950	13934750	ENCO-171
chr10	13931712	13934924	GH10J013889	chr10	14504140	14504141	FRMD4A	-	Distance	chr10	13930950	13934750	ENCO-171
chr7	5601176	5603780	GH07J005561	chr7	5632437	5632438	FSCN1	+	C-HiC	chr7	5600250	5604650	LUEN-10792
chr4	1549587	1551654	GH04J001547	chr4	926173	926174	GAK	-	TF_co-expression	chr4	1546050	1549850	ENCO-1234
chr22	41046876	41051796	GH22J040650	chr22	41070525	41070526	GAPDHP37	-	C-HiC	chr22	41047100	41049200	LUEN-7630
chr3	128150707	128155398	GH03J128431	chr3	128212029	128212030	GATA2	-	eRNA_co-expression	chr3	128150500	128153050	LUNG-130
chr1	155041913	155044689	GH01J155069	chr1	155197324	155197325	GBAP1	-	eQTLs,TF_co-expression	chr1	155042800	155044400	LUEN-1063
chr11	76902445	76903790	GH11J077191	chr11	77012731	77012732	GDPD4	-	C-HiC	chr11	76902400	76903850	LUSC-150
chr12	67461508	67464344	GH12J067067	chr12	67660745	67660746	GGTA2P	-	C-HiC	chr12	67461250	67464250	LUEN-2490
chr8	144852564	144855083	GH08J143770	chr8	144349601	144349602	GLI4	+	TF_co-expression	chr8	144851800	144854950	LUEN-11143
chr8	144852564	144855083	GH08J143770	chr8	144349601	144349602	GLI4	+	TF_co-expression	chr8	144851800	144854950	LUEN-11143
chr14	95980145	95987044	GH14J095513	chr14	95999838	95999839	GLRX5	+	eQTLs,Distance	chr14	95981550	95983700	SCEN-259
chr8	37698389	37702414	GH08J037840	chr8	37797646	37797647	GOT1L1	-	C-HiC	chr8	37698100	37700550	SCEN-751
chr8	144852564	144855083	GH08J143770	chr8	145137491	145137492	GPAA1	+	TF_co-expression	chr8	144851800	144854950	LUEN-11143
chr8	144852564	144855083	GH08J143770	chr8	145137491	145137492	GPAA1	+	TF_co-expression	chr8	144851800	144854950	LUEN-11143
chr8	145697224	145705248	GH08J144471	chr8	145137491	145137492	GPAA1	+	TF_co-expression	chr8	145695900	145699550	LUEN-11170
chr11	64140219	64141555	GH11J064372	chr11	64037532	64037533	GPR137	+	eRNA_co-expression	chr11	64139350	64141600	LUNG-24
chr17	79092575	79094493	GH17J081118	chr17	80008565	80008566	GPS1	+	TF_co-expression	chr17	79092250	79094800	LUSC-529
chr12	52472657	52477610	GH12J052078	chr12	52400722	52400723	GRASP	+	C-HiC	chr12	52472800	52476250	ENCO-379
chr2	9892433	9894945	GH02J009752	chr2	10085339	10085340	GRHL1	+	eRNA_co-expression	chr2	9893350	9895050	LUNG-129
chr12	67461508	67464344	GH12J067067	chr12	67197965	67197966	GRIP1	-	eQTLs,Distance	chr12	67461250	67464250	LUEN-2490
chr2	145259567	145283198	GH02J144502	chr2	145090134	145090135	GTDC1	-	Distance	chr2	145281300	145282450	SCEN-503
chr12	14818540	14819337	GH12J014665	chr12	14849518	14849519	GUCY2C	-	eQTLs,C-HiC,Distance	chr12	14817700	14820050	LUSC-216
chr2	176992877	177006157	GH02J176128	chr2	177053685	177053686	HAGLR	-	eQTLs,C-HiC	chr2	177004500	177006100	LUNG-116
chr17	3657585	3659400	GH17J003754	chr17	3627195	3627196	HASPIN	+	C-HiC	chr17	3657500	3659400	LUEN-4780
chr2	172957644	172968172	GH02J172092	chr2	172778933	172778934	HAT1	+	TF_co-expression	chr2	172958700	172962600	LUNG-114
chr4	1549587	1551654	GH04J001547	chr4	2243890	2243891	HAUS3	-	TF_co-expression	chr4	1546050	1549850	ENCO-1234
chr2	240229429	240235978	GH02J239307	chr2	240323347	240323348	HDAC4	-	C-HiC,Distance	chr2	240230100	240231250	ENCO-1020
chr17	79092261	79092408	GH17J081119	chr17	79650354	79650355	HGS	+	TF_co-expression	chr17	79092250	79094800	LUSC-529
chr17	79092575	79094493	GH17J081118	chr17	79650354	79650355	HGS	+	TF_co-expression	chr17	79092250	79094800	LUSC-529
chr5	130647740	130650233	GH05J131312	chr5	130507427	130507428	HINT1	-	C-HiC	chr5	130646450	130649450	LUAD-308
chr1	228565491	228567313	GH01J228377	chr1	228645559	228645560	HIST3H2A	-	C-HiC	chr1	228564650	228568500	LUEN-2112
chr1	228565491	228567313	GH01J228377	chr1	228645806	228645807	HIST3H2BB	+	C-HiC	chr1	228564650	228568500	LUEN-2112
chr12	66134137	66136996	GH12J065740	chr12	66217909	66217910	HMGA2	+	C-HiC,eRNA_co-expression	chr12	66134500	66136800	SCEN-191
chr7	27274649	27276449	GH07J027235	chr7	27208236	27208237	HOXA10-AS	+	eQTLs	chr7	27274400	27276200	LUNG-159
chr2	176992877	177006157	GH02J176128	chr2	177001825	177001826	HOXD-AS2	-	eQTLs,Distance	chr2	177004500	177006100	LUNG-116
chr2	176992877	177006157	GH02J176128	chr2	177053305	177053306	HOXD1	+	eQTLs,C-HiC	chr2	177004500	177006100	LUNG-116
chr2	176992877	177006157	GH02J176128	chr2	176968942	176968943	HOXD11	+	C-HiC	chr2	177004500	177006100	LUNG-116
chr2	176992877	177006157	GH02J176128	chr2	177001338	177001339	HOXD3	+	Distance	chr2	177004500	177006100	LUNG-116
chr2	176992877	177006157	GH02J176128	chr2	177015948	177015949	HOXD4	+	TF_co-expression,Distance	chr2	177004500	177006100	LUNG-116
chr2	176992877	177006157	GH02J176128	chr2	176994420	176994421	HOXD8	+	eQTLs,Distance	chr2	177004500	177006100	LUNG-116
chr2	176992877	177006157	GH02J176128	chr2	176987086	176987087	HOXD9	+	eQTLs,TF_co-expression	chr2	177004500	177006100	LUNG-116
chr1	161509190	161513979	GH01J161539	chr1	161575847	161575848	HSPA7	+	eQTLs	chr1	161508850	161511100	LUEN-1192
chr2	9892433	9894945	GH02J009752	chr2	9613785	9613786	IAH1	+	eQTLs	chr2	9893350	9895050	LUNG-129
chr2	131085313	131087095	GH02J130327	chr2	131099796	131099797	IMP4	+	eQTLs	chr2	131084600	131086200	LUSC-676
chr11	76902445	76903790	GH11J077191	chr11	77705723	77705724	INTS4	-	TF_co-expression	chr11	76902400	76903850	LUSC-150
chr19	46030922	46032858	GH19J045527	chr19	46389375	46389376	IRF2BP1	-	TF_co-expression	chr19	46031150	46033000	LUEN-6156
chr5	50261317	50263948	GH05J050965	chr5	50678919	50678920	ISL1	+	eRNA_co-expression	chr5	50262800	50266150	ENCO-1325
chr2	172957644	172968172	GH02J172092	chr2	173292080	173292081	ITGA6	+	C-HiC	chr2	172958700	172962600	LUNG-114
chr2	172957644	172968172	GH02J172092	chr2	173292080	173292081	ITGA6	+	C-HiC	chr2	172958700	172962600	LUNG-114
chr2	173036862	173038128	GH02J172172	chr2	173292080	173292081	ITGA6	+	C-HiC	chr2	173036900	173038200	SCEN-508
chr17	3657585	3659400	GH17J003754	chr17	3704536	3704537	ITGAE	-	Distance	chr17	3657500	3659400	LUEN-4780
chr2	97196708	97200750	GH02J096530	chr2	96991060	96991061	ITPRIPL1	+	eQTLs	chr2	97197150	97198500	LUAD-273
chr15	40727316	40735113	GH15J040435	chr15	40697684	40697685	IVD	+	eQTLs,Distance	chr15	40727400	40730100	LUNG-74
chr2	97196708	97200750	GH02J096530	chr2	97308523	97308524	KANSL3	-	eRNA_co-expression	chr2	97197150	97198500	LUAD-273
chr11	64140219	64141555	GH11J064372	chr11	64058772	64058773	KCNK4	+	eRNA_co-expression	chr11	64139350	64141600	LUNG-24
chr3	178577788	178577988	GH03J178860	chr3	178578192	178578193	KCNMB2-AS1	-	Distance	chr3	178577000	178578750	LUSC-880
chr7	128531360	128531419	GH07J128891	chr7	128550772	128550773	KCP	-	Distance	chr7	128529350	128532400	LUNG-157
chr11	66485260	66489136	GH11J066717	chr11	66886738	66886739	KDM2A	+	TF_co-expression	chr11	66484600	66486600	LUSC-131
chr11	66485260	66489136	GH11J066717	chr11	66886738	66886739	KDM2A	+	TF_co-expression	chr11	66484600	66486600	LUSC-131
chr11	66494779	66496072	GH11J066727	chr11	66886738	66886739	KDM2A	+	TF_co-expression	chr11	66494000	66496800	LUEN-1351
chr3	44726491	44727692	GH03J044685	chr3	44803172	44803173	KIAA1143	-	eQTLs,C-HiC	chr3	44726350	44727600	SCEN-604
chr3	44726491	44727692	GH03J044685	chr3	44803207	44803208	KIF15	+	C-HiC	chr3	44726350	44727600	SCEN-604
chr8	145697224	145705248	GH08J144471	chr8	145691424	145691425	KIFC2	+	Distance	chr8	145695900	145699550	LUEN-11170
chr2	9892433	9894945	GH02J009752	chr2	10182974	10182975	KLF11	+	eRNA_co-expression	chr2	9893350	9895050	LUNG-129
chr7	129416100	129422550	GH07J129776	chr7	129710347	129710348	KLHDC10	+	TF_co-expression	chr7	129417900	129422950	LUEN-10505
chr15	40727316	40735113	GH15J040435	chr15	40674920	40674921	KNSTRN	+	eQTLs,C-HiC	chr15	40727400	40730100	LUNG-74
chr12	52472657	52477610	GH12J052078	chr12	52867568	52867569	KRT6C	-	eQTLs	chr12	52472800	52476250	ENCO-379
chr8	90547800	90547990	GH08J089535	chr8	90427299	90427300	KRT8P4	-	Distance	chr8	90546850	90548500	LUNG-172
chr11	1566963	1571186	GH11J001545	chr11	1629692	1629693	KRTAP5-3	-	eRNA_co-expression	chr11	1567100	1570150	LUEN-753
chr11	1566963	1571186	GH11J001545	chr11	1592581	1592582	KRTAP5-AS1	+	eQTLs	chr11	1567100	1570150	LUEN-753
chr22	41046876	41051796	GH22J040650	chr22	41601207	41601208	L3MBTL2	+	TF_co-expression	chr22	41047100	41049200	LUEN-7630
chr1	201448903	201453096	GH01J201479	chr1	201368735	201368736	LAD1	-	eRNA_co-expression	chr1	201449300	201451500	SCEN-114
chr12	66134137	66136996	GH12J065740	chr12	65563349	65563350	LEMD3	+	TF_co-expression	chr12	66134500	66136800	SCEN-191
chr11	27233282	27241294	GH11J027211	chr11	27528325	27528326	LIN7C	-	eQTLs	chr11	27240500	27242650	LUSC-83
chr13	95618463	95621391	GH13J094966	chr13	95612293	95612294	LINC00557	+	Distance	chr13	95619400	95621800	LUNG-62
chr16	86525001	86552472	GH16J086491	chr16	86383288	86383289	LINC00917	-	C-HiC	chr16	86529050	86533350	ENCO-654
chr2	45394857	45402152	GH02J045167	chr2	45550433	45550434	LINC01121	-	Distance	chr2	45395250	45397900	LUEN-7876
chr6	144356858	144358920	GH06J144035	chr6	143359213	143359214	LINC01277	-	eQTLs	chr6	144357150	144358400	ENCO-1509
chr2	145259567	145283198	GH02J144502	chr2	145324000	145324001	LINC01412	+	Distance	chr2	145281300	145282450	SCEN-503
chr3	128150707	128155398	GH03J128431	chr3	128294928	128294929	LINC01565	-	C-HiC	chr3	128150500	128153050	LUNG-130
chr6	170587481	170590611	GH06J170278	chr6	170581560	170581561	LINC01624	+	eQTLs,Distance	chr6	170588950	170590550	LUAD-328
chr2	45161780	45161930	GH02J044934	chr2	45166337	45166338	LINC01833	-	Distance	chr2	45161600	45163550	LUAD-267
chr2	45161980	45162130	GH02J044935	chr2	45166337	45166338	LINC01833	-	Distance	chr2	45161600	45163550	LUAD-267
chr2	45162300	45162450	GH02J044942	chr2	45166337	45166338	LINC01833	-	Distance	chr2	45161600	45163550	LUAD-267
chr2	45162680	45162830	GH02J044937	chr2	45166337	45166338	LINC01833	-	Distance	chr2	45161600	45163550	LUAD-267
chr2	45162960	45163170	GH02J044940	chr2	45166337	45166338	LINC01833	-	Distance	chr2	45161600	45163550	LUAD-267
chr2	45161780	45161930	GH02J044934	chr2	45166337	45166338	LINC01833	-	Distance	chr2	45161600	45163550	LUAD-267
chr2	45161980	45162130	GH02J044935	chr2	45166337	45166338	LINC01833	-	Distance	chr2	45161600	45163550	LUAD-267
chr2	45162300	45162450	GH02J044942	chr2	45166337	45166338	LINC01833	-	Distance	chr2	45161600	45163550	LUAD-267
chr2	45162680	45162830	GH02J044937	chr2	45166337	45166338	LINC01833	-	Distance	chr2	45161600	45163550	LUAD-267
chr2	45162960	45163170	GH02J044940	chr2	45166337	45166338	LINC01833	-	Distance	chr2	45161600	45163550	LUAD-267
chr2	45164280	45164759	GH02J044944	chr2	45166337	45166338	LINC01833	-	Distance	chr2	45163650	45167550	LUNG-126
chr2	45164840	45165150	GH02J044945	chr2	45166337	45166338	LINC01833	-	Distance	chr2	45163650	45167550	LUNG-126
chr2	45165193	45166475	GH02J044938	chr2	45166337	45166338	LINC01833	-	Distance	chr2	45163650	45167550	LUNG-126
chr2	45166818	45167630	GH02J044943	chr2	45166337	45166338	LINC01833	-	Distance	chr2	45163650	45167550	LUNG-126
chr2	45166620	45166770	GH02J044939	chr2	45166337	45166338	LINC01833	-	Distance	chr2	45163650	45167550	LUNG-126
chr19	781702	785074	GH19J000781	chr19	782753	782754	LINC01836	+	Distance	chr19	781900	784900	ENCO-782
chr3	184231089	184232788	GH03J184513	chr3	184222899	184222900	LINC01839	+	eQTLs,Distance	chr3	184230900	184232150	SCEN-591
chr3	184231089	184232788	GH03J184513	chr3	184274705	184274706	LINC01840	-	C-HiC,Distance	chr3	184230900	184232150	SCEN-591
chr3	14851420	14854249	GH03J014809	chr3	14852920	14852921	LINC02011	-	Distance	chr3	14851200	14854750	ENCO-1139
chr3	184231089	184232788	GH03J184513	chr3	184119323	184119324	LINC02054	+	C-HiC	chr3	184230900	184232150	SCEN-591
chr5	50264434	50264634	GH05J050968	chr5	50266003	50266004	LINC02106	-	Distance	chr5	50262800	50266150	ENCO-1325
chr5	50265234	50265434	GH05J050969	chr5	50266003	50266004	LINC02106	-	Distance	chr5	50262800	50266150	ENCO-1325
chr14	103009964	103013267	GH14J102543	chr14	103011589	103011590	LINC02323	+	Distance	chr14	103010400	103012200	LUNG-64
chr4	38319449	38322542	GH04J038317	chr4	38368533	38368534	LINC02513	+	Distance	chr4	38319750	38321350	ENCO-1251
chr2	174398018	174398600	GH02J173533	chr2	174441068	174441069	LOC100129456	-	Distance	chr2	174397100	174398550	LUSC-710
chr7	56243523	56243790	GH07J056175	chr7	56242158	56242159	LOC100130909	+	eQTLs,Distance	chr7	56242100	56244250	ENCO-1569
chr6	144356858	144358920	GH06J144035	chr6	144357636	144357637	LOC100131041	+	Distance	chr6	144357150	144358400	ENCO-1509
chr19	57682768	57684370	GH19J057171	chr19	57686597	57686598	LOC100132009	+	eQTLs	chr19	57682500	57684750	ENCO-907
chr9	97316681	97317483	GH09J094554	chr9	97094756	97094757	LOC100132077	+	eQTLs	chr9	97315950	97318150	LUNG-177
chr7	5601176	5603780	GH07J005561	chr7	5595531	5595532	LOC100288712	+	Distance	chr7	5600250	5604650	LUEN-10792
chr19	12305200	12306815	GH19J012194	chr19	12305828	12305829	LOC100289333	+	eQTLs,Distance	chr19	12305000	12306800	ADEN-358
chr17	17625435	17634889	GH17J017722	chr17	17913955	17913956	LOC100419436	+	TF_co-expression	chr17	17625450	17629150	ENCO-683
chr2	78768307	78769645	GH02J078541	chr2	78664974	78664975	LOC100421651	+	Distance	chr2	78767050	78769400	LUSC-799
chr1	228565491	228567313	GH01J228377	chr1	228912057	228912058	LOC100421842	+	TF_co-expression	chr1	228564650	228568500	LUEN-2112
chr1	185226532	185227030	GH01J185257	chr1	185249974	185249975	LOC100422414	+	eQTLs	chr1	185225950	185227450	LUSC-162
chr2	9892433	9894945	GH02J009752	chr2	9910469	9910470	LOC100996549	-	eQTLs,Distance	chr2	9893350	9895050	LUNG-129
chr22	41046876	41051796	GH22J040650	chr22	40917802	40917803	LOC101927257	+	C-HiC	chr22	41047100	41049200	LUEN-7630
chr1	16493629	16496219	GH01J016167	chr1	16481704	16481705	LOC101927479	+	Distance	chr1	16493100	16495300	LUEN-1284
chr1	16492706	16493355	GH01J016166	chr1	16481704	16481705	LOC101927479	+	Distance	chr1	16493100	16495300	LUEN-1284
chr1	90219253	90220559	GH01J089753	chr1	90254471	90254472	LOC101927975	+	eQTLs	chr1	90211850	90219500	LUNG-100
chr17	5000209	5001530	GH17J005096	chr17	5014761	5014762	LOC101928000	+	eQTLs,Distance	chr17	4999800	5001800	ENCO-667
chrX	107178830	107179431	GH0XJ107935	chrX	107179209	107179210	LOC101928335	-	Distance	chrX	107178500	107180100	LUSC-1234
chr10	13930800	13931400	GH10J013890	chr10	14116281	14116282	LOC101928453	+	C-HiC	chr10	13930950	13934750	ENCO-171
chr16	86525001	86552472	GH16J086491	chr16	87351113	87351114	LOC101928659	+	TF_co-expression	chr16	86529050	86533350	ENCO-654
chr16	86525001	86552472	GH16J086491	chr16	87326043	87326044	LOC101928682	-	TF_co-expression	chr16	86529050	86533350	ENCO-654
chr15	86085632	86091631	GH15J085542	chr15	85778025	85778026	LOC101929479	-	eQTLs	chr15	86086250	86089850	ENCO-579
chr2	162099385	162102754	GH02J161242	chr2	162111178	162111179	LOC101929512	-	Distance	chr2	162100300	162102550	LUEN-7134
chr12	67461508	67464344	GH12J067067	chr12	67490185	67490186	LOC102724421	-	Distance	chr12	67461250	67464250	LUEN-2490
chr11	66494779	66496072	GH11J066727	chr11	66033136	66033137	LOC105369352	-	TF_co-expression	chr11	66494000	66496800	LUEN-1351
chr11	66485260	66489136	GH11J066717	chr11	66033136	66033137	LOC105369352	-	TF_co-expression	chr11	66484600	66486600	LUSC-131
chr11	66494779	66496072	GH11J066727	chr11	66033136	66033137	LOC105369352	-	TF_co-expression	chr11	66494000	66496800	LUEN-1351
chr11	119454360	119456311	GH11J119583	chr11	119479133	119479134	LOC105369520	+	C-HiC	chr11	119454500	119457200	LUEN-655
chr14	37117300	37117450	GH14J036648	chr14	37128005	37128006	LOC105370455	-	eQTLs,Distance	chr14	37115500	37118400	LUNG-67
chr15	100465651	100469860	GH15J099925	chr15	100516684	100516685	LOC105371022	+	eQTLs	chr15	100465900	100469350	ADEN-217
chr16	14796457	14798257	GH16J014702	chr16	14800911	14800912	LOC105371095	-	Distance	chr16	14795600	14799550	LUEN-3981
chr2	97196708	97200750	GH02J096530	chr2	97198042	97198043	LOC105373496	-	Distance	chr2	97197150	97198500	LUAD-273
chr3	187608340	187608488	GH03J187890	chr3	187664008	187664009	LOC105374265	-	Distance	chr3	187607250	187609300	LUSC-894
chr4	38319449	38322542	GH04J038317	chr4	38288613	38288614	LOC105374409	+	Distance	chr4	38319750	38321350	ENCO-1251
chr2	54935698	54937328	GH02J054708	chr2	54975540	54975541	LOC105374667	-	C-HiC	chr2	54935100	54937800	LUEN-7903
chr1	161590590	161595147	GH01J161620	chr1	161375833	161375834	LOC148430	+	TF_co-expression	chr1	161590350	161592250	LUEN-1199
chr1	161509190	161513979	GH01J161539	chr1	161375833	161375834	LOC148430	+	TF_co-expression	chr1	161508850	161511100	LUEN-1192
chr1	161590590	161595147	GH01J161620	chr1	161375833	161375834	LOC148430	+	TF_co-expression	chr1	161590350	161592250	LUEN-1199
chr1	207990020	208002490	GH01J207816	chr1	207991722	207991723	LOC148696	+	Distance	chr1	207995900	207997700	SCEN-118
chr6	170587481	170590611	GH06J170278	chr6	170585849	170585850	LOC285804	-	eQTLs,Distance	chr6	170588950	170590550	LUAD-328
chr16	86525001	86552472	GH16J086491	chr16	86469489	86469490	LOC401864	-	Distance	chr16	86529050	86533350	ENCO-654
chr1	16493629	16496219	GH01J016167	chr1	16366525	16366526	LOC440568	-	eQTLs	chr1	16493100	16495300	LUEN-1284
chr1	16492706	16493355	GH01J016166	chr1	16366525	16366526	LOC440568	-	eQTLs	chr1	16493100	16495300	LUEN-1284
chr2	223182718	223183431	GH02J222318	chr2	223182994	223182995	LOC440934	+	Distance	chr2	223182350	223186150	LUEN-7408
chr2	223183918	223186188	GH02J222319	chr2	223182994	223182995	LOC440934	+	Distance	chr2	223182350	223186150	LUEN-7408
chr1	168323613	168323673	GH01J168354	chr1	168338290	168338291	LOC441914	+	Distance	chr1	168323000	168325000	LUSC-134
chr1	168324048	168324108	GH01J168355	chr1	168338290	168338291	LOC441914	+	Distance	chr1	168323000	168325000	LUSC-134
chr2	154259480	154260917	GH02J153402	chr2	154278426	154278427	LOC642635	-	Distance	chr2	154259600	154261200	LUSC-691
chr3	188740440	188740590	GH03J189022	chr3	188707923	188707924	LOC647299	-	Distance	chr3	188740200	188741650	LUSC-896
chr3	188353072	188353662	GH03J188635	chr3	187871070	187871071	LPP	+	eQTLs,Distance	chr3	188353300	188354950	LUSC-895
chr3	188353072	188353662	GH03J188635	chr3	188286453	188286454	LPP-AS1	-	Distance	chr3	188353300	188354950	LUSC-895
chr8	144852564	144855083	GH08J143770	chr8	145743361	145743362	LRRC14	+	TF_co-expression	chr8	144851800	144854950	LUEN-11143
chr8	144852564	144855083	GH08J143770	chr8	145743361	145743362	LRRC14	+	TF_co-expression	chr8	144851800	144854950	LUEN-11143
chr8	144852564	144855083	GH08J143770	chr8	145743361	145743362	LRRC14	+	TF_co-expression	chr8	144851800	144854950	LUEN-11143
chr8	145697224	145705248	GH08J144471	chr8	145743361	145743362	LRRC14	+	TF_co-expression	chr8	145695900	145699550	LUEN-11170
chr1	90219253	90220559	GH01J089753	chr1	90098629	90098630	LRRC8C	+	C-HiC,Distance	chr1	90211850	90219500	LUNG-100
chr1	90219253	90220559	GH01J089753	chr1	90098452	90098453	LRRC8C-DT	-	C-HiC	chr1	90211850	90219500	LUNG-100
chr1	161509190	161513979	GH01J161539	chr1	160765862	160765863	LY9	+	TF_co-expression	chr1	161508850	161511100	LUEN-1192
chr5	130647740	130650233	GH05J131312	chr5	130506501	130506502	LYRM7	+	C-HiC	chr5	130646450	130649450	LUAD-308
chr4	1549587	1551654	GH04J001547	chr4	1283637	1283638	MAEA	+	TF_co-expression	chr4	1546050	1549850	ENCO-1234
chr20	36006597	36012122	GH20J037378	chr20	35918039	35918040	MANBAL	+	eRNA_co-expression	chr20	36012100	36013800	ENCO-1051
chr8	144813862	144824972	GH08J143731	chr8	144798427	144798428	MAPK15	+	eQTLs	chr8	144820000	144824450	LUEN-11142
chr22	41046876	41051796	GH22J040650	chr22	41074752	41074753	MCHR1	+	C-HiC	chr22	41047100	41049200	LUEN-7630
chr5	130647740	130650233	GH05J131312	chr5	131281390	131281391	MEIKIN	-	eQTLs	chr5	130646450	130649450	LUAD-308
chr2	172957644	172968172	GH02J172092	chr2	172864488	172864489	METAP1D	+	TF_co-expression	chr2	172958700	172962600	LUNG-114
chr9	97316681	97317483	GH09J094554	chr9	97136831	97136832	MFSD14B	+	eQTLs	chr9	97315950	97318150	LUNG-177
chr19	781702	785074	GH19J000781	chr19	1248550	1248551	MIDN	+	eQTLs	chr19	781900	784900	ENCO-782
chr19	310098	311825	GH19J000310	chr19	344797	344798	MIER2	-	eQTLs,Distance	chr19	306350	312600	ENCO-781
chr14	38051650	38069660	GH14J037582	chr14	37667116	37667117	MIPOL1	+	eQTLs	chr14	38051450	38055200	LUEN-3165
chr11	64140219	64141555	GH11J064372	chr11	64136072	64136073	MIR1237	+	Distance	chr11	64139350	64141600	LUNG-24
chr7	129416100	129422550	GH07J129776	chr7	129414853	129414854	MIR183	-	Distance	chr7	129417900	129422950	LUEN-10505
chr3	188353072	188353662	GH03J188635	chr3	188406567	188406568	MIR28	+	C-HiC,Distance	chr3	188353300	188354950	LUSC-895
chr1	207990020	208002490	GH01J207816	chr1	208042494	208042495	MIR29B2CHG	-	C-HiC,Distance	chr1	207995900	207997700	SCEN-118
chr2	240229429	240235978	GH02J239307	chr2	240227155	240227156	MIR4269	+	eQTLs,Distance	chr2	240230100	240231250	ENCO-1020
chr8	144813862	144824972	GH08J143731	chr8	144815322	144815323	MIR4664	-	Distance	chr8	144820000	144824450	LUEN-11142
chr7	5601176	5603780	GH07J005561	chr7	5535547	5535548	MIR589	-	C-HiC	chr7	5600250	5604650	LUEN-10792
chr22	41046876	41051796	GH22J040650	chr22	41032705	41032706	MKL1	-	eQTLs,eRNA_co-expression	chr22	41047100	41049200	LUEN-7630
chr11	1566963	1571186	GH11J001545	chr11	1522476	1522477	MOB2	-	eQTLs	chr11	1567100	1570150	LUEN-753
chr8	144947337	144953598	GH08J143873	chr8	144655140	144655141	MROH6	-	eRNA_co-expression	chr8	144950900	144953850	LUNG-169
chr8	144813862	144824972	GH08J143731	chr8	144655140	144655141	MROH6	-	eRNA_co-expression	chr8	144820000	144824450	LUEN-11142
chr8	144947337	144953598	GH08J143873	chr8	144655140	144655141	MROH6	-	eRNA_co-expression	chr8	144950900	144953850	LUNG-169
chr8	144947337	144953598	GH08J143873	chr8	144655140	144655141	MROH6	-	eRNA_co-expression	chr8	144950900	144953850	LUNG-169
chr11	66485260	66489136	GH11J066717	chr11	66234208	66234209	MRPL11	-	TF_co-expression	chr11	66484600	66486600	LUSC-131
chr8	98608120	98608429	GH08J097595	chr8	98656405	98656406	MTDH	+	eQTLs,C-HiC	chr8	98606400	98608400	LUNG-173
chr16	86525001	86552472	GH16J086491	chr16	86588840	86588841	MTHFSD	-	eQTLs,C-HiC	chr16	86529050	86533350	ENCO-654
chr11	66494779	66496072	GH11J066727	chr11	65624595	65624596	MUS81	+	TF_co-expression	chr11	66494000	66496800	LUEN-1351
chr11	66485260	66489136	GH11J066717	chr11	65624595	65624596	MUS81	+	TF_co-expression	chr11	66484600	66486600	LUSC-131
chr11	66494779	66496072	GH11J066727	chr11	65624595	65624596	MUS81	+	TF_co-expression	chr11	66494000	66496800	LUEN-1351
chr11	76902445	76903790	GH11J077191	chr11	76839308	76839309	MYO7A	+	eQTLs,C-HiC,Distance	chr11	76902400	76903850	LUSC-150
chr11	64140219	64141555	GH11J064372	chr11	63706429	63706430	NAA40	+	eRNA_co-expression	chr11	64139350	64141600	LUNG-24
chr8	144947337	144953598	GH08J143873	chr8	144660818	144660819	NAPRT	-	eRNA_co-expression	chr8	144950900	144953850	LUNG-169
chr8	144947337	144953598	GH08J143873	chr8	144660818	144660819	NAPRT	-	eRNA_co-expression	chr8	144950900	144953850	LUNG-169
chr8	144947337	144953598	GH08J143873	chr8	144660818	144660819	NAPRT	-	eRNA_co-expression	chr8	144950900	144953850	LUNG-169
chr17	3657585	3659400	GH17J003754	chr17	3749544	3749545	NCBP3	-	C-HiC	chr17	3657500	3659400	LUEN-4780
chr3	172383761	172385390	GH03J172665	chr3	172429007	172429008	NCEH1	-	C-HiC,Distance	chr3	172383150	172384850	LUSC-874
chr9	140110884	140114578	GH09J137216	chr9	140100117	140100118	NDOR1	+	eQTLs,Distance	chr9	140111150	140112750	LUAD-391
chr1	174818221	174818820	GH01J174849	chr1	174819305	174819306	NDUFAF4P4	-	Distance	chr1	174812200	174819050	LUNG-30
chr4	1549587	1551654	GH04J001547	chr4	2043629	2043630	NELFA	-	TF_co-expression	chr4	1546050	1549850	ENCO-1234
chr14	37117300	37117450	GH14J036648	chr14	37051811	37051812	NKX2-8	-	C-HiC	chr14	37115500	37118400	LUNG-67
chr9	140110884	140114578	GH09J137216	chr9	139940675	139940676	NPDC1	-	eQTLs	chr9	140111150	140112750	LUAD-391
chr16	14796457	14798257	GH16J014702	chr16	14802799	14802800	NPIPA3	+	Distance	chr16	14795600	14799550	LUEN-3981
chr16	69998697	70000378	GH16J069964	chr16	70030090	70030091	NPIPB14P	-	eQTLs	chr16	69997000	70000250	LUEN-4419
chr12	52472657	52477610	GH12J052078	chr12	52416614	52416615	NR4A1	+	C-HiC	chr12	52472800	52476250	ENCO-379
chr10	33795425	33799611	GH10J033506	chr10	33625189	33625190	NRP1	-	eQTLs	chr10	33799450	33806200	LUNG-7
chr11	64140219	64141555	GH11J064372	chr11	64490659	64490660	NRXN2	-	eRNA_co-expression	chr11	64139350	64141600	LUNG-24
chr17	8906354	8906414	GH17J009003	chr17	8924857	8924858	NTN1	+	Distance	chr17	8905700	8907850	LUNG-93
chr7	56243523	56243790	GH07J056175	chr7	56184092	56184093	NUPR2	-	eQTLs,eRNA_co-expression	chr7	56242100	56244250	ENCO-1569
chr10	13931712	13934924	GH10J013889	chr10	13912795	13912796	NUTF2P5	+	Distance	chr10	13930950	13934750	ENCO-171
chr10	13930800	13931400	GH10J013890	chr10	13912795	13912796	NUTF2P5	+	Distance	chr10	13930950	13934750	ENCO-171
chr9	97316681	97317483	GH09J094554	chr9	97090925	97090926	NUTM2F	-	Distance	chr9	97315950	97318150	LUNG-177
chr9	100564154	100566516	GH09J097801	chr9	99690590	99690591	NUTM2G	+	TF_co-expression	chr9	100564750	100566850	LUEN-11444
chr1	228565491	228567313	GH01J228377	chr1	228395829	228395830	OBSCN	+	C-HiC,Distance	chr1	228564650	228568500	LUEN-2112
chr1	228565491	228567313	GH01J228377	chr1	228401364	228401365	OBSCN-AS1	-	C-HiC	chr1	228564650	228568500	LUEN-2112
chr19	46030922	46032858	GH19J045527	chr19	46105469	46105470	OPA3	-	Distance	chr19	46031150	46033000	LUEN-6156
chr12	52472657	52477610	GH12J052078	chr12	52473478	52473479	OR7E47P	+	eQTLs,Distance	chr12	52472800	52476250	ENCO-379
chr17	3657585	3659400	GH17J003754	chr17	3599697	3599698	P2RX5	-	C-HiC	chr17	3657500	3659400	LUEN-4780
chr11	76902445	76903790	GH11J077191	chr11	77185679	77185680	PAK1	-	eQTLs	chr11	76902400	76903850	LUSC-150
chr8	144852564	144855083	GH08J143770	chr8	145086939	145086940	PARP10	-	TF_co-expression	chr8	144851800	144854950	LUEN-11143
chr8	144852564	144855083	GH08J143770	chr8	145086939	145086940	PARP10	-	TF_co-expression	chr8	144851800	144854950	LUEN-11143
chr8	145697224	145705248	GH08J144471	chr8	145086939	145086940	PARP10	-	TF_co-expression	chr8	145695900	145699550	LUEN-11170
chr5	50265234	50265434	GH05J050969	chr5	49961731	49961732	PARP8	+	eQTLs	chr5	50262800	50266150	ENCO-1325
chr5	50261317	50263948	GH05J050965	chr5	49961731	49961732	PARP8	+	eQTLs	chr5	50262800	50266150	ENCO-1325
chr2	223183918	223186188	GH02J222319	chr2	223163714	223163715	PAX3	-	Distance	chr2	223182350	223186150	LUEN-7408
chr2	223182718	223183431	GH02J222318	chr2	223163714	223163715	PAX3	-	Distance	chr2	223182350	223186150	LUEN-7408
chr14	37117300	37117450	GH14J036648	chr14	37126771	37126772	PAX9	+	Distance	chr14	37115500	37118400	LUNG-67
chr11	66494779	66496072	GH11J066727	chr11	66725846	66725847	PC	-	eRNA_co-expression	chr11	66494000	66496800	LUEN-1351
chr4	1549587	1551654	GH04J001547	chr4	699535	699536	PCGF3	+	TF_co-expression	chr4	1546050	1549850	ENCO-1234
chr10	112431440	112432758	GH10J110671	chr10	112631551	112631552	PDCD4	+	eRNA_co-expression	chr10	112431350	112432950	ENCO-239
chr5	91622	92716	GH05J000091	chr5	271734	271735	PDCD6	+	eQTLs	chr5	91150	93250	LUNG-144
chr17	17625435	17634889	GH17J017722	chr17	17495021	17495022	PEMT	-	eQTLs	chr17	17625450	17629150	ENCO-683
chr6	144356858	144358920	GH06J144035	chr6	143890475	143890476	PHACTR2-AS1	-	C-HiC	chr6	144357150	144358400	ENCO-1509
chr15	40727316	40735113	GH15J040435	chr15	40643232	40643233	PHGR1	+	C-HiC	chr15	40727400	40730100	LUNG-74
chr16	30750752	30754025	GH16J030739	chr16	30759589	30759590	PHKG2	+	Distance	chr16	30751550	30753150	SCEN-305
chr1	201448903	201453096	GH01J201479	chr1	201438364	201438365	PHLDA3	-	eQTLs	chr1	201449300	201451500	SCEN-114
chr11	1356471	1359269	GH11J001335	chr11	576481	576482	PHRF1	+	TF_co-expression	chr11	1356800	1359200	ENCO-260
chr11	1356471	1359269	GH11J001335	chr11	809752	809753	PIDD1	-	TF_co-expression	chr11	1356800	1359200	ENCO-260
chr1	201228188	201233101	GH01J201259	chr1	201252578	201252579	PKP1	+	Distance	chr1	201228300	201229800	LUSC-184
chr16	14796457	14798257	GH16J014702	chr16	14788525	14788526	PLA2G10	-	Distance	chr16	14795600	14799550	LUEN-3981
chr6	144356858	144358920	GH06J144035	chr6	144385734	144385735	PLAGL1	-	eQTLs,C-HiC,Distance	chr6	144357150	144358400	ENCO-1509
chr15	40727316	40735113	GH15J040435	chr15	40600173	40600174	PLCB2	-	C-HiC	chr15	40727400	40730100	LUNG-74
chr8	144813862	144824972	GH08J143731	chr8	145050912	145050913	PLEC	-	eQTLs	chr8	144820000	144824450	LUEN-11142
chr8	144813862	144824972	GH08J143731	chr8	145050912	145050913	PLEC	-	eQTLs	chr8	144820000	144824450	LUEN-11142
chr8	144813862	144824972	GH08J143731	chr8	145050912	145050913	PLEC	-	eQTLs	chr8	144820000	144824450	LUEN-11142
chr8	144947337	144953598	GH08J143873	chr8	145050912	145050913	PLEC	-	eQTLs	chr8	144950900	144953850	LUNG-169
chr5	91080	91230	GH05J000090	chr5	140371	140372	PLEKHG4B	+	Distance	chr5	91150	93250	LUNG-144
chr5	91622	92716	GH05J000091	chr5	140371	140372	PLEKHG4B	+	Distance	chr5	91150	93250	LUNG-144
chr5	92740	92890	GH05J000092	chr5	140371	140372	PLEKHG4B	+	Distance	chr5	91150	93250	LUNG-144
chr19	310098	311825	GH19J000310	chr19	291434	291435	PLPP2	-	eQTLs	chr19	306350	312600	ENCO-781
chr1	207990020	208002490	GH01J207816	chr1	208417664	208417665	PLXNA2	-	eQTLs	chr1	207995900	207997700	SCEN-118
chr22	41046876	41051796	GH22J040650	chr22	41985893	41985894	PMM1	-	eQTLs	chr22	41047100	41049200	LUEN-7630
chr1	155041913	155044689	GH01J155069	chr1	155402967	155402968	POU5F1P4	+	eQTLs	chr1	155042800	155044400	LUEN-1063
chr2	174398018	174398600	GH02J173533	chr2	174351131	174351132	PPIAP66	-	Distance	chr2	174397100	174398550	LUSC-710
chr3	178577788	178577988	GH03J178860	chr3	178211597	178211598	PPIAP75	-	Distance	chr3	178577000	178578750	LUSC-880
chr19	46030922	46032858	GH19J045527	chr19	45992033	45992034	PPM1N	+	eQTLs	chr19	46031150	46033000	LUEN-6156
chr1	161590590	161595147	GH01J161620	chr1	161136179	161136180	PPOX	+	TF_co-expression	chr1	161590350	161592250	LUEN-1199
chr1	161509190	161513979	GH01J161539	chr1	161136179	161136180	PPOX	+	TF_co-expression	chr1	161508850	161511100	LUEN-1192
chr1	161590590	161595147	GH01J161620	chr1	161136179	161136180	PPOX	+	TF_co-expression	chr1	161590350	161592250	LUEN-1199
chr8	145697224	145705248	GH08J144471	chr8	145703350	145703351	PPP1R16A	+	eQTLs,Distance	chr8	145695900	145699550	LUEN-11170
chr3	64249778	64254470	GH03J064264	chr3	64431151	64431152	PRICKLE2	-	eQTLs,Distance	chr3	64252300	64254350	ADEN-527
chr1	228565491	228567313	GH01J228377	chr1	228003392	228003393	PRSS38	+	TF_co-expression	chr1	228564650	228568500	LUEN-2112
chr12	122428065	122430986	GH12J121990	chr12	122326635	122326636	PSMD9	+	eQTLs,C-HiC	chr12	122430350	122433050	LUSC-208
chr9	100564154	100566516	GH09J097801	chr9	100572289	100572290	PTCSC2	-	Distance	chr9	100564750	100566850	LUEN-11444
chr2	131085313	131087095	GH02J130327	chr2	131113578	131113579	PTPN18	+	eQTLs,C-HiC	chr2	131084600	131086200	LUSC-676
chr8	144947337	144953598	GH08J143873	chr8	144912028	144912029	PUF60	-	eRNA_co-expression	chr8	144950900	144953850	LUNG-169
chr19	46030922	46032858	GH19J045527	chr19	46195739	46195740	QPCTL	+	TF_co-expression	chr19	46031150	46033000	LUEN-6156
chr8	37698389	37702414	GH08J037840	chr8	37757014	37757015	RAB11FIP1	-	C-HiC	chr8	37698100	37700550	SCEN-751
chr17	80802109	80804953	GH17J082844	chr17	80656603	80656604	RAB40B	-	eQTLs	chr17	80801750	80805150	ENCO-744
chr1	174818221	174818820	GH01J174849	chr1	174128546	174128547	RABGAP1L	+	eQTLs,Distance	chr1	174812200	174819050	LUNG-30
chr1	174208296	174208972	GH01J174239	chr1	174128546	174128547	RABGAP1L	+	Distance	chr1	174202050	174209150	LUNG-29
chr1	174818221	174818820	GH01J174849	chr1	174128546	174128547	RABGAP1L	+	eQTLs,Distance	chr1	174812200	174819050	LUNG-30
chr11	66485260	66489136	GH11J066717	chr11	67159174	67159175	RAD9A	+	TF_co-expression	chr11	66484600	66486600	LUSC-131
chr11	66485260	66489136	GH11J066717	chr11	67159174	67159175	RAD9A	+	TF_co-expression	chr11	66484600	66486600	LUSC-131
chr11	66494779	66496072	GH11J066727	chr11	67159174	67159175	RAD9A	+	TF_co-expression	chr11	66494000	66496800	LUEN-1351
chr17	17625435	17634889	GH17J017722	chr17	17584785	17584786	RAI1	+	C-HiC,Distance	chr17	17625450	17629150	ENCO-683
chr17	17625435	17634889	GH17J017722	chr17	17674134	17674135	RAI1-AS1	-	Distance	chr17	17625450	17629150	ENCO-683
chr7	22252766	22261054	GH07J022213	chr7	22396762	22396763	RAPGEF5	-	eQTLs,Distance	chr7	22255050	22260800	ENCO-1541
chr5	130647740	130650233	GH05J131312	chr5	130970928	130970929	RAPGEF6	-	eQTLs	chr5	130646450	130649450	LUAD-308
chr11	66494779	66496072	GH11J066727	chr11	66384051	66384052	RBM14	+	TF_co-expression	chr11	66494000	66496800	LUEN-1351
chr11	66485260	66489136	GH11J066717	chr11	66384051	66384052	RBM14	+	TF_co-expression	chr11	66484600	66486600	LUSC-131
chr11	66494779	66496072	GH11J066727	chr11	66384051	66384052	RBM14	+	TF_co-expression	chr11	66494000	66496800	LUEN-1351
chr10	112431440	112432758	GH10J110671	chr10	112404153	112404154	RBM20	+	C-HiC,Distance	chr10	112431350	112432950	ENCO-239
chr11	66494779	66496072	GH11J066727	chr11	66384095	66384096	RBM4	+	TF_co-expression	chr11	66494000	66496800	LUEN-1351
chr11	66485260	66489136	GH11J066717	chr11	66384095	66384096	RBM4	+	TF_co-expression	chr11	66484600	66486600	LUSC-131
chr11	66494779	66496072	GH11J066727	chr11	66384095	66384096	RBM4	+	TF_co-expression	chr11	66494000	66496800	LUEN-1351
chr11	66485260	66489136	GH11J066717	chr11	66610304	66610305	RCE1	+	TF_co-expression	chr11	66484600	66486600	LUSC-131
chr11	66485260	66489136	GH11J066717	chr11	66610304	66610305	RCE1	+	TF_co-expression	chr11	66484600	66486600	LUSC-131
chr11	66494779	66496072	GH11J066727	chr11	66610304	66610305	RCE1	+	TF_co-expression	chr11	66494000	66496800	LUEN-1351
chr11	64140219	64141555	GH11J064372	chr11	63684315	63684316	RCOR2	-	eRNA_co-expression	chr11	64139350	64141600	LUNG-24
chr1	192475738	192476925	GH01J192506	chr1	192544855	192544856	RGS1	+	C-HiC	chr1	192469400	192475900	LUNG-37
chr11	66485260	66489136	GH11J066717	chr11	66824287	66824288	RHOD	+	TF_co-expression	chr11	66484600	66486600	LUSC-131
chr11	66485260	66489136	GH11J066717	chr11	66824287	66824288	RHOD	+	TF_co-expression	chr11	66484600	66486600	LUSC-131
chr8	144813862	144824972	GH08J143731	chr8	144451023	144451024	RHPN1	+	eRNA_co-expression	chr8	144820000	144824450	LUEN-11142
chr14	37117300	37117450	GH14J036648	chr14	37063351	37063352	RN7SKP257	-	Distance	chr14	37115500	37118400	LUNG-67
chr14	103009964	103013267	GH14J102543	chr14	103049513	103049514	RN7SL546P	-	Distance	chr14	103010400	103012200	LUNG-64
chr7	22252766	22261054	GH07J022213	chr7	22338211	22338212	RNA5SP227	+	Distance	chr7	22255050	22260800	ENCO-1541
chr15	40727316	40735113	GH15J040435	chr15	40623848	40623849	RNA5SP392	-	C-HiC	chr15	40727400	40730100	LUNG-74
chr2	81708348	81709459	GH02J081481	chr2	81723450	81723451	RNA5SP99	-	Distance	chr2	81707850	81709600	LUSC-802
chr11	66485260	66489136	GH11J066717	chr11	65488417	65488418	RNASEH2C	-	TF_co-expression	chr11	66484600	66486600	LUSC-131
chr9	140110884	140114578	GH09J137216	chr9	140116032	140116033	RNF208	-	eQTLs,Distance	chr9	140111150	140112750	LUAD-391
chr4	1549587	1551654	GH04J001547	chr4	2463945	2463946	RNF4	+	TF_co-expression	chr4	1546050	1549850	ENCO-1234
chr13	95618463	95621391	GH13J094966	chr13	95671487	95671488	RNU6-62P	+	Distance	chr13	95619400	95621800	LUNG-62
chr12	122428065	122430986	GH12J121990	chr12	122346007	122346008	RNU7-170P	+	C-HiC	chr12	122430350	122433050	LUSC-208
chr2	54935698	54937328	GH02J054708	chr2	54394143	54394144	RNU7-172P	-	C-HiC	chr2	54935100	54937800	LUEN-7903
chr5	10313686	10316990	GH05J010313	chr5	10441634	10441635	ROPN1L	+	C-HiC	chr5	10316050	10317250	LUAD-306
chr5	10313686	10316990	GH05J010313	chr5	10441903	10441904	ROPN1L-AS1	-	C-HiC	chr5	10316050	10317250	LUAD-306
chr3	145645587	145645787	GH03J145927	chr3	145542564	145542565	RPL21P39	-	Distance	chr3	145645100	145646700	LUSC-856
chr11	76902445	76903790	GH11J077191	chr11	77580280	77580281	RPL21P95	-	TF_co-expression	chr11	76902400	76903850	LUSC-150
chr1	228565491	228567313	GH01J228377	chr1	228637321	228637322	RPL23AP15	-	C-HiC	chr1	228564650	228568500	LUEN-2112
chr2	154259480	154260917	GH02J153402	chr2	154227124	154227125	RPL23AP29	+	Distance	chr2	154259600	154261200	LUSC-691
chr14	37117300	37117450	GH14J036648	chr14	37047239	37047240	RPL29P3	-	C-HiC	chr14	37115500	37118400	LUNG-67
chr16	86525001	86552472	GH16J086491	chr16	87301735	87301736	RPL39P30	+	TF_co-expression	chr16	86529050	86533350	ENCO-654
chr22	41046876	41051796	GH22J040650	chr22	40984026	40984027	RPL4P6	-	eQTLs	chr22	41047100	41049200	LUEN-7630
chr20	36006597	36012122	GH20J037378	chr20	36073957	36073958	RPL7AP14	-	Distance	chr20	36012100	36013800	ENCO-1051
chr20	36012435	36013724	GH20J037384	chr20	36073957	36073958	RPL7AP14	-	Distance	chr20	36012100	36013800	ENCO-1051
chr5	76372625	76374025	GH05J077076	chr5	76878177	76878178	RPL7P23	+	TF_co-expression	chr5	76372450	76374250	ENCO-1338
chr5	77147024	77149236	GH05J077851	chr5	76878177	76878178	RPL7P23	+	TF_co-expression	chr5	77146600	77149250	ENCO-1342
chr15	40727316	40735113	GH15J040435	chr15	40773548	40773549	RPL9P27	-	C-HiC	chr15	40727400	40730100	LUNG-74
chr15	40727316	40735113	GH15J040435	chr15	40605562	40605563	RPLP0P10	-	C-HiC	chr15	40727400	40730100	LUNG-74
chr20	821517	829008	GH20J000840	chr20	820662	820663	RPS10P5	-	eQTLs,Distance	chr20	820900	823950	LUEN-6840
chr2	172957644	172968172	GH02J172092	chr2	172374246	172374247	RPS15P4	-	TF_co-expression	chr2	172958700	172962600	LUNG-114
chr1	161509190	161513979	GH01J161539	chr1	161507949	161507950	RPS23P10	-	eQTLs	chr1	161508850	161511100	LUEN-1192
chr12	3308610	3310352	GH12J003199	chr12	3321116	3321117	RPS27P3	-	Distance	chr12	3308150	3311750	LUEN-2158
chr8	98608120	98608429	GH08J097595	chr8	98637329	98637330	RPS2P33	-	Distance	chr8	98606400	98608400	LUNG-173
chr10	82487956	82488156	GH10J080728	chr10	82476889	82476890	RPS7P9	-	Distance	chr10	82481900	82488700	LUAD-34
chr12	66134137	66136996	GH12J065740	chr12	66220753	66220754	RPSAP52	-	C-HiC	chr12	66134500	66136800	SCEN-191
chr20	821517	829008	GH20J000840	chr20	982906	982907	RSPO4	-	C-HiC	chr20	820900	823950	LUEN-6840
chr20	36006597	36012122	GH20J037378	chr20	35580245	35580246	SAMHD1	-	eRNA_co-expression	chr20	36012100	36013800	ENCO-1051
chr11	66494779	66496072	GH11J066727	chr11	65729158	65729159	SART1	+	TF_co-expression	chr11	66494000	66496800	LUEN-1351
chr11	66485260	66489136	GH11J066717	chr11	65729158	65729159	SART1	+	TF_co-expression	chr11	66484600	66486600	LUSC-131
chr11	66494779	66496072	GH11J066727	chr11	65729158	65729159	SART1	+	TF_co-expression	chr11	66494000	66496800	LUEN-1351
chr1	41830444	41835606	GH01J041364	chr1	41707825	41707826	SCMH1	-	eRNA_co-expression	chr1	41831250	41833200	LUEN-3041
chr8	144947337	144953598	GH08J143873	chr8	144897548	144897549	SCRIB	-	eRNA_co-expression	chr8	144950900	144953850	LUNG-169
chr1	243651940	243655655	GH01J243488	chr1	243419305	243419306	SDCCAG8	+	Distance	chr1	243650300	243652000	LUSC-260
chr1	243651000	243651110	GH01J243487	chr1	243419305	243419306	SDCCAG8	+	eQTLs,Distance	chr1	243650300	243652000	LUSC-260
chr1	243583902	243585908	GH01J243420	chr1	243419305	243419306	SDCCAG8	+	eRNA_co-expression,Distance	chr1	243584150	243585650	LUNG-51
chr1	243651940	243655655	GH01J243488	chr1	243419305	243419306	SDCCAG8	+	Distance	chr1	243650300	243652000	LUSC-260
chr1	243651000	243651110	GH01J243487	chr1	243419305	243419306	SDCCAG8	+	eQTLs,Distance	chr1	243650300	243652000	LUSC-260
chr1	210423679	210426649	GH01J210250	chr1	210407465	210407466	SERTAD4-AS1	-	eQTLs	chr1	210423850	210426900	LUEN-1747
chr11	66494779	66496072	GH11J066727	chr11	65818198	65818199	SF3B2	+	TF_co-expression	chr11	66494000	66496800	LUEN-1351
chr11	66485260	66489136	GH11J066717	chr11	65818198	65818199	SF3B2	+	TF_co-expression	chr11	66484600	66486600	LUSC-131
chr11	66494779	66496072	GH11J066727	chr11	65818198	65818199	SF3B2	+	TF_co-expression	chr11	66494000	66496800	LUEN-1351
chr8	144852564	144855083	GH08J143770	chr8	145163026	145163027	SHARPIN	-	TF_co-expression	chr8	144851800	144854950	LUEN-11143
chr8	144852564	144855083	GH08J143770	chr8	145163026	145163027	SHARPIN	-	TF_co-expression	chr8	144851800	144854950	LUEN-11143
chr8	145697224	145705248	GH08J144471	chr8	145163026	145163027	SHARPIN	-	TF_co-expression	chr8	145695900	145699550	LUEN-11170
chr2	45394857	45402152	GH02J045167	chr2	45236568	45236569	SIX2	-	C-HiC	chr2	45395250	45397900	LUEN-7876
chr2	45239659	45242201	GH02J045012	chr2	45236568	45236569	SIX2	-	eQTLs	chr2	45240300	45242250	LUSC-783
chr2	45394857	45402152	GH02J045167	chr2	45236568	45236569	SIX2	-	C-HiC	chr2	45395250	45397900	LUEN-7876
chr2	45166818	45167630	GH02J044943	chr2	45168900	45168901	SIX3	+	Distance	chr2	45163650	45167550	LUNG-126
chr2	45164840	45165150	GH02J044945	chr2	45169016	45169017	SIX3-AS1	-	eQTLs	chr2	45163650	45167550	LUNG-126
chr2	45165193	45166475	GH02J044938	chr2	45169016	45169017	SIX3-AS1	-	eQTLs	chr2	45163650	45167550	LUNG-126
chr2	45166818	45167630	GH02J044943	chr2	45169016	45169017	SIX3-AS1	-	Distance	chr2	45163650	45167550	LUNG-126
chr14	60980813	60980850	GH14J060515	chr14	60975667	60975668	SIX6	+	Distance	chr14	60980100	60982750	LUEN-3283
chr1	161509190	161513979	GH01J161539	chr1	160709035	160709036	SLAMF7	+	TF_co-expression	chr1	161508850	161511100	LUEN-1192
chr22	41046876	41051796	GH22J040650	chr22	41215402	41215403	SLC25A17	-	C-HiC	chr22	41047100	41049200	LUEN-7630
chr14	38051650	38069660	GH14J037582	chr14	37641091	37641092	SLC25A21-AS1	+	eQTLs	chr14	38051450	38055200	LUEN-3165
chr3	172383761	172385390	GH03J172665	chr3	172321972	172321973	SLC31A1P1	-	Distance	chr3	172383150	172384850	LUSC-874
chr17	47978700	47979885	GH17J049901	chr17	47786375	47786376	SLC35B1	-	C-HiC	chr17	47978800	47980200	LUAD-191
chr8	142215299	142217914	GH08J141205	chr8	142318403	142318404	SLC45A4	-	eQTLs,eRNA_co-expression,Distance	chr8	142215150	142217550	LUEN-11109
chr8	144852564	144855083	GH08J143770	chr8	145577793	145577794	SLC52A2	+	TF_co-expression	chr8	144851800	144854950	LUEN-11143
chr8	144852564	144855083	GH08J143770	chr8	145577793	145577794	SLC52A2	+	TF_co-expression	chr8	144851800	144854950	LUEN-11143
chr8	145697224	145705248	GH08J144471	chr8	145577793	145577794	SLC52A2	+	TF_co-expression	chr8	145695900	145699550	LUEN-11170
chr11	27241370	27241430	GH11J027219	chr11	26744973	26744974	SLC5A12	-	Distance	chr11	27240500	27242650	LUSC-83
chr17	17625435	17634889	GH17J017722	chr17	18218592	18218593	SMCR8	+	TF_co-expression	chr17	17625450	17629150	ENCO-683
chr7	129416100	129422550	GH07J129776	chr7	129142318	129142319	SMKR1	+	eQTLs	chr7	129417900	129422950	LUEN-10505
chr10	112431440	112432758	GH10J110671	chr10	112064708	112064709	SMNDC1	-	C-HiC	chr10	112431350	112432950	ENCO-239
chr1	245979902	245980102	GH01J245816	chr1	246670643	246670644	SMYD3	-	Distance	chr1	245979400	245981300	LUSC-265
chr16	30750752	30754025	GH16J030739	chr16	30721856	30721857	SNORA30	+	C-HiC	chr16	30751550	30753150	SCEN-305
chr5	76372625	76374025	GH05J077076	chr5	76376395	76376396	SNORA47	-	Distance	chr5	76372450	76374250	ENCO-1338
chr11	1356471	1359269	GH11J001335	chr11	811679	811680	SNORA52	+	TF_co-expression	chr11	1356800	1359200	ENCO-260
chr21	39875121	39876328	GH21J038503	chr21	39874367	39874368	SNRPGP13	+	Distance	chr21	39875300	39878300	ENCO-1080
chr3	181418144	181418802	GH03J181700	chr3	181429710	181429711	SOX2	+	eRNA_co-expression,Distance	chr3	181417200	181418850	LUSC-881
chr3	181418144	181418802	GH03J181700	chr3	180707556	180707557	SOX2-OT	+	Distance	chr3	181417200	181418850	LUSC-881
chr3	181417285	181417788	GH03J181699	chr3	180707556	180707557	SOX2-OT	+	Distance	chr3	181417200	181418850	LUSC-881
chr7	20836700	20840395	GH07J020797	chr7	20826507	20826508	SP8	-	eRNA_co-expression	chr7	20836250	20839200	LUEN-10645
chr11	66485260	66489136	GH11J066717	chr11	66496696	66496697	SPTBN2	-	Distance	chr11	66484600	66486600	LUSC-131
chr11	66485260	66489136	GH11J066717	chr11	66496696	66496697	SPTBN2	-	Distance	chr11	66484600	66486600	LUSC-131
chr11	66494779	66496072	GH11J066727	chr11	66496696	66496697	SPTBN2	-	eQTLs,eRNA_co-expression,Distance	chr11	66494000	66496800	LUEN-1351
chr11	66496078	66496870	GH11J066728	chr11	66496696	66496697	SPTBN2	-	Distance	chr11	66494000	66496800	LUEN-1351
chr20	36012435	36013724	GH20J037384	chr20	35973086	35973087	SRC	+	Distance	chr20	36012100	36013800	ENCO-1051
chr20	36006597	36012122	GH20J037378	chr20	35973086	35973087	SRC	+	eRNA_co-expression,Distance	chr20	36012100	36013800	ENCO-1051
chr16	30750752	30754025	GH16J030739	chr16	30709528	30709529	SRCAP	+	C-HiC,Distance	chr16	30751550	30753150	SCEN-305
chr17	17625435	17634889	GH17J017722	chr17	17740324	17740325	SREBF1	-	C-HiC	chr17	17625450	17629150	ENCO-683
chr11	66485260	66489136	GH11J066717	chr11	67070917	67070918	SSH3	+	TF_co-expression	chr11	66484600	66486600	LUSC-131
chr11	66485260	66489136	GH11J066717	chr11	67070917	67070918	SSH3	+	TF_co-expression	chr11	66484600	66486600	LUSC-131
chr22	41046876	41051796	GH22J040650	chr22	41253025	41253026	ST13	-	C-HiC	chr22	41047100	41049200	LUEN-7630
chr1	210423679	210426649	GH01J210250	chr1	210440586	210440587	ST13P19	-	Distance	chr1	210423850	210426900	LUEN-1747
chr1	77462533	77465276	GH01J076996	chr1	77333124	77333125	ST6GALNAC5	+	Distance	chr1	77465050	77471500	LUNG-90
chr7	129416100	129422550	GH07J129776	chr7	129074272	129074273	STRIP2	+	eRNA_co-expression	chr7	129417900	129422950	LUEN-10505
chr1	185226532	185227030	GH01J185257	chr1	185126190	185126191	SWT1	+	Distance	chr1	185225950	185227450	LUSC-162
chr19	46030922	46032858	GH19J045527	chr19	46366547	46366548	SYMPK	-	TF_co-expression	chr19	46031150	46033000	LUEN-6156
chr14	95980145	95987044	GH14J095513	chr14	95942172	95942173	SYNE3	-	Distance	chr14	95981550	95983700	SCEN-259
chr11	66494779	66496072	GH11J066727	chr11	66774247	66774248	SYT12	+	eRNA_co-expression	chr11	66494000	66496800	LUEN-1351
chr17	47978700	47979885	GH17J049901	chr17	47925378	47925379	TAC4	-	C-HiC	chr17	47978800	47980200	LUAD-191
chr1	223101354	223102009	GH01J222928	chr1	222763274	222763275	TAF1A	-	TF_co-expression	chr1	223101350	223104000	ENCO-152
chr5	77147024	77149236	GH05J077851	chr5	77164603	77164604	TBCA	-	Distance	chr5	77146600	77149250	ENCO-1342
chr17	80802109	80804953	GH17J082844	chr17	80709938	80709939	TBCD	+	eQTLs,Distance	chr17	80801750	80805150	ENCO-744
chr6	170587481	170590611	GH06J170278	chr6	170863388	170863389	TBP	+	eRNA_co-expression,TF_co-expression	chr6	170588950	170590550	LUAD-328
chr6	170587481	170590611	GH06J170278	chr6	170151654	170151655	TCTE3	-	eRNA_co-expression	chr6	170588950	170590550	LUAD-328
chr1	155041913	155044689	GH01J155069	chr1	155178841	155178842	THBS3	-	eQTLs	chr1	155042800	155044400	LUEN-1063
chr2	97196708	97200750	GH02J096530	chr2	96931750	96931751	TMEM127	-	eRNA_co-expression	chr2	97197150	97198500	LUAD-273
chr11	1356471	1359269	GH11J001335	chr11	695426	695427	TMEM80	+	TF_co-expression	chr11	1356800	1359200	ENCO-260
chr1	201228188	201233101	GH01J201259	chr1	201140701	201140702	TMEM9	-	eQTLs	chr1	201228300	201229800	LUSC-184
chr11	1566963	1571186	GH11J001545	chr11	1860217	1860218	TNNI2	+	eRNA_co-expression	chr11	1567100	1570150	LUEN-753
chr11	1566963	1571186	GH11J001545	chr11	1940790	1940791	TNNT3	+	eRNA_co-expression	chr11	1567100	1570150	LUEN-753
chr7	129416100	129422550	GH07J129776	chr7	128695226	128695227	TNPO3	-	TF_co-expression	chr7	129417900	129422950	LUEN-10505
chr11	1356471	1359269	GH11J001335	chr11	1330891	1330892	TOLLIP	-	eQTLs,eRNA_co-expression	chr11	1356800	1359200	ENCO-260
chr11	1356471	1359269	GH11J001335	chr11	1330936	1330937	TOLLIP-AS1	+	eQTLs	chr11	1356800	1359200	ENCO-260
chr17	17625435	17634889	GH17J017722	chr17	17875783	17875784	TOM1L2	-	eQTLs	chr17	17625450	17629150	ENCO-683
chr3	188740440	188740590	GH03J189022	chr3	188665001	188665002	TPRG1	+	Distance	chr3	188740200	188741650	LUSC-896
chr3	188740440	188740590	GH03J189022	chr3	188958382	188958383	TPRG1-AS2	-	Distance	chr3	188740200	188741650	LUSC-896
chr1	210423679	210426649	GH01J210250	chr1	209929375	209929376	TRAF3IP3	+	eQTLs	chr1	210423850	210426900	LUEN-1747
chr1	228565491	228567313	GH01J228377	chr1	228594540	228594541	TRIM11	-	C-HiC	chr1	228564650	228568500	LUEN-2112
chr1	161509190	161513979	GH01J161539	chr1	161510029	161510030	TRN-GTT1-1	+	Distance	chr1	161508850	161511100	LUEN-1192
chr11	1356471	1359269	GH11J001335	chr11	842806	842807	TSPAN4	+	TF_co-expression	chr11	1356800	1359200	ENCO-260
chr12	3308610	3310352	GH12J003199	chr12	3186519	3186520	TSPAN9	+	Distance	chr12	3308150	3311750	LUEN-2158
chr22	28837312	28839918	GH22J028441	chr22	29075852	29075853	TTC28	-	eRNA_co-expression,Distance	chr22	28837750	28839800	SCEN-529
chr22	28837312	28839918	GH22J028441	chr22	28315362	28315363	TTC28-AS1	+	eQTLs	chr22	28837750	28839800	SCEN-529
chr14	38051650	38069660	GH14J037582	chr14	38065050	38065051	TTC6	+	Distance	chr14	38051450	38055200	LUEN-3165
chr2	131085313	131087095	GH02J130327	chr2	130956033	130956034	TUBA3E	-	eQTLs	chr2	131084600	131086200	LUSC-676
chr7	129416100	129422550	GH07J129776	chr7	129592799	129592800	UBE2H	-	eQTLs	chr7	129417900	129422950	LUEN-10505
chr9	35236212	35238137	GH09J035236	chr9	35161987	35161988	UNC13B	+	Distance	chr9	35237500	35239750	ENCO-1730
chr1	161590590	161595147	GH01J161620	chr1	161129238	161129239	USP21	+	TF_co-expression	chr1	161590350	161592250	LUEN-1199
chr1	161509190	161513979	GH01J161539	chr1	161129238	161129239	USP21	+	TF_co-expression	chr1	161508850	161511100	LUEN-1192
chr1	161590590	161595147	GH01J161620	chr1	161129238	161129239	USP21	+	TF_co-expression	chr1	161590350	161592250	LUEN-1199
chr19	46030922	46032858	GH19J045527	chr19	46009835	46009836	VASP	+	Distance	chr19	46031150	46033000	LUEN-6156
chr11	119454360	119456311	GH11J119583	chr11	118938401	118938402	VPS11	+	TF_co-expression	chr11	119454500	119457200	LUEN-655
chr8	144852564	144855083	GH08J143770	chr8	145653930	145653931	VPS28	-	TF_co-expression	chr8	144851800	144854950	LUEN-11143
chr8	144852564	144855083	GH08J143770	chr8	145653930	145653931	VPS28	-	TF_co-expression	chr8	144851800	144854950	LUEN-11143
chr8	145697224	145705248	GH08J144471	chr8	145653930	145653931	VPS28	-	TF_co-expression	chr8	145695900	145699550	LUEN-11170
chr3	184231089	184232788	GH03J184513	chr3	184529929	184529930	VPS8	+	eQTLs	chr3	184230900	184232150	SCEN-591
chrX	107178830	107179431	GH0XJ107935	chrX	107288198	107288199	VSIG1	+	Distance	chrX	107178500	107180100	LUSC-1234
chr6	170587481	170590611	GH06J170278	chr6	170102158	170102159	WDR27	-	eRNA_co-expression,TF_co-expression	chr6	170588950	170590550	LUAD-328
chr17	80802109	80804953	GH17J082844	chr17	80606428	80606429	WDR45B	-	C-HiC	chr17	80801750	80805150	ENCO-744
chr12	122428065	122430986	GH12J121990	chr12	122355766	122355767	WDR66	+	eQTLs,Distance	chr12	122430350	122433050	LUSC-208
chr1	168323613	168323673	GH01J168354	chr1	168545709	168545710	XCL1	+	Distance	chr1	168323000	168325000	LUSC-134
chr1	168324048	168324108	GH01J168355	chr1	168545709	168545710	XCL1	+	Distance	chr1	168323000	168325000	LUSC-134
chr22	41046876	41051796	GH22J040650	chr22	41253079	41253080	XPNPEP3	+	eQTLs,C-HiC	chr22	41047100	41049200	LUEN-7630
chr2	9892433	9894945	GH02J009752	chr2	9771142	9771143	YWHAQ	-	eQTLs	chr2	9893350	9895050	LUNG-129
chr5	76372625	76374025	GH05J077076	chr5	76383147	76383148	ZBED3	-	Distance	chr5	76372450	76374250	ENCO-1338
chr8	144852564	144855083	GH08J143770	chr8	144623622	144623623	ZC3H3	-	TF_co-expression	chr8	144851800	144854950	LUEN-11143
chr8	144852564	144855083	GH08J143770	chr8	144623622	144623623	ZC3H3	-	TF_co-expression	chr8	144851800	144854950	LUEN-11143
chr22	41046876	41051796	GH22J040650	chr22	41697524	41697525	ZC3H7B	+	TF_co-expression	chr22	41047100	41049200	LUEN-7630
chr3	44726491	44727692	GH03J044685	chr3	45017676	45017677	ZDHHC3	-	TF_co-expression	chr3	44726350	44727600	SCEN-604
chr2	145259567	145283198	GH02J144502	chr2	145282146	145282147	ZEB2	-	eRNA_co-expression,Distance	chr2	145281300	145282450	SCEN-503
chr2	145259567	145283198	GH02J144502	chr2	145275662	145275663	ZEB2-AS1	+	Distance	chr2	145281300	145282450	SCEN-503
chr3	44726491	44727692	GH03J044685	chr3	44596683	44596684	ZKSCAN7	+	C-HiC	chr3	44726350	44727600	SCEN-604
chr8	145697224	145705248	GH08J144471	chr8	146176273	146176274	ZNF16	-	TF_co-expression	chr8	145695900	145699550	LUEN-11170
chr8	145697224	145705248	GH08J144471	chr8	146176273	146176274	ZNF16	-	TF_co-expression	chr8	145695900	145699550	LUEN-11170
chr3	44726491	44727692	GH03J044685	chr3	44626378	44626379	ZNF197	+	eQTLs,C-HiC	chr3	44726350	44727600	SCEN-604
chr19	12305200	12306815	GH19J012194	chr19	12251221	12251222	ZNF20	-	eQTLs	chr19	12305000	12306800	ADEN-358
chr17	5000209	5001530	GH17J005096	chr17	5026410	5026411	ZNF232	-	eQTLs	chr17	4999800	5001800	ENCO-667
chr8	145697224	145705248	GH08J144471	chr8	146127552	146127553	ZNF250	-	TF_co-expression	chr8	145695900	145699550	LUEN-11170
chr8	145697224	145705248	GH08J144471	chr8	146127552	146127553	ZNF250	-	TF_co-expression	chr8	145695900	145699550	LUEN-11170
chr8	145697224	145705248	GH08J144471	chr8	145981801	145981802	ZNF251	-	TF_co-expression	chr8	145695900	145699550	LUEN-11170
chr8	145697224	145705248	GH08J144471	chr8	145981801	145981802	ZNF251	-	TF_co-expression	chr8	145695900	145699550	LUEN-11170
chr19	57682768	57684370	GH19J057171	chr19	57702866	57702867	ZNF264	+	Distance	chr19	57682500	57684750	ENCO-907
chr8	145697224	145705248	GH08J144471	chr8	146012729	146012730	ZNF34	-	TF_co-expression	chr8	145695900	145699550	LUEN-11170
chr8	145697224	145705248	GH08J144471	chr8	146012729	146012730	ZNF34	-	TF_co-expression	chr8	145695900	145699550	LUEN-11170
chr3	44726491	44727692	GH03J044685	chr3	44690217	44690218	ZNF35	+	C-HiC,TF_co-expression	chr3	44726350	44727600	SCEN-604
chr19	12305200	12306815	GH19J012194	chr19	12146555	12146556	ZNF433	-	C-HiC	chr19	12305000	12306800	ADEN-358
chr3	44726491	44727692	GH03J044685	chr3	44519161	44519162	ZNF445	-	C-HiC	chr3	44726350	44727600	SCEN-604
chr3	44726491	44727692	GH03J044685	chr3	44771086	44771087	ZNF501	+	C-HiC	chr3	44726350	44727600	SCEN-604
chr3	44726491	44727692	GH03J044685	chr3	44754133	44754134	ZNF502	+	TF_co-expression	chr3	44726350	44727600	SCEN-604
chr8	145697224	145705248	GH08J144471	chr8	146024259	146024260	ZNF517	+	TF_co-expression	chr8	145695900	145699550	LUEN-11170
chr8	145697224	145705248	GH08J144471	chr8	146024259	146024260	ZNF517	+	TF_co-expression	chr8	145695900	145699550	LUEN-11170
chr8	145697224	145705248	GH08J144471	chr8	144718181	144718182	ZNF623	+	TF_co-expression	chr8	145695900	145699550	LUEN-11170
chr8	144852564	144855083	GH08J143770	chr8	144718181	144718182	ZNF623	+	TF_co-expression	chr8	144851800	144854950	LUEN-11143
chr8	145697224	145705248	GH08J144471	chr8	144718181	144718182	ZNF623	+	TF_co-expression	chr8	145695900	145699550	LUEN-11170
chr8	144852564	144855083	GH08J143770	chr8	144718181	144718182	ZNF623	+	TF_co-expression	chr8	144851800	144854950	LUEN-11143
chr8	145697224	145705248	GH08J144471	chr8	144718181	144718182	ZNF623	+	TF_co-expression	chr8	145695900	145699550	LUEN-11170
chr8	145697224	145705248	GH08J144471	chr8	144718181	144718182	ZNF623	+	TF_co-expression	chr8	145695900	145699550	LUEN-11170
chr19	12305200	12306815	GH19J012194	chr19	12267545	12267546	ZNF625-ZNF20	-	C-HiC	chr19	12305000	12306800	ADEN-358
chr3	44726491	44727692	GH03J044685	chr3	44619713	44619714	ZNF660	+	C-HiC	chr3	44726350	44727600	SCEN-604
chr8	145697224	145705248	GH08J144471	chr8	146052847	146052848	ZNF7	+	TF_co-expression	chr8	145695900	145699550	LUEN-11170
chr8	145697224	145705248	GH08J144471	chr8	146052847	146052848	ZNF7	+	TF_co-expression	chr8	145695900	145699550	LUEN-11170
chr19	53038452	53040329	GH19J052535	chr19	53059073	53059074	ZNF701	+	Distance	chr19	53038150	53040700	ENCO-898
chr8	145697224	145705248	GH08J144471	chr8	144766620	144766621	ZNF707	+	TF_co-expression	chr8	145695900	145699550	LUEN-11170
chr8	144852564	144855083	GH08J143770	chr8	144766620	144766621	ZNF707	+	TF_co-expression	chr8	144851800	144854950	LUEN-11143
chr8	145697224	145705248	GH08J144471	chr8	144766620	144766621	ZNF707	+	TF_co-expression	chr8	145695900	145699550	LUEN-11170
chr8	144852564	144855083	GH08J143770	chr8	144766620	144766621	ZNF707	+	TF_co-expression	chr8	144851800	144854950	LUEN-11143
chr8	145697224	145705248	GH08J144471	chr8	144766620	144766621	ZNF707	+	TF_co-expression	chr8	145695900	145699550	LUEN-11170
chr8	145697224	145705248	GH08J144471	chr8	144766620	144766621	ZNF707	+	TF_co-expression	chr8	145695900	145699550	LUEN-11170
chr17	80802109	80804953	GH17J082844	chr17	80798453	80798454	ZNF750	-	Distance	chr17	80801750	80805150	ENCO-744
chr19	57682768	57684370	GH19J057171	chr19	57751971	57751972	ZNF805	+	C-HiC	chr19	57682500	57684750	ENCO-907
chr19	53038452	53040329	GH19J052535	chr19	53030903	53030904	ZNF808	+	eQTLs,Distance	chr19	53038150	53040700	ENCO-898
chr3	44726491	44727692	GH03J044685	chr3	44552131	44552132	ZNF852	-	TF_co-expression	chr3	44726350	44727600	SCEN-604
chr1	45645032	45645874	GH01J045179	chr1	45771880	45771881	ZSWIM5	-	eQTLs,Distance	chr1	45645200	45646750	LUAD-156
