# Supplementary material for: Integrative RNA-Seq and H3 Trimethylation ChIP-Seq Analysis of Human Lung Cancer Cells Isolated by Laser-Microdissection
Source: Cancers (Basel). 2021 Apr 5;13(7):1719. doi: 10.3390/cancers13071719 (PMC8038546; doi:10.3390/cancers13071719)
Supplement: Supplementary file 1 [file cancers-13-01719-s001.zip › Supplementary_Table-S13_GO-GeneHancer.xls]

## Sheet: GO-enrichment
ID	Description	GeneRatio	BgRatio	p.adjust	qvalue	geneID	Count
GO:0001228	DNA-binding transcription activator activity, RNA polymerase II-specific	13/112	390/16969	0.000399678	0.000357139	ERG/FOXA1/FOXF1/GATA2/GRHL1/NR4A1/SOX2/ZEB2/ZNF750/ATF3/HMGA2/PLAGL1/SREBF1	13
GO:0019215	intermediate filament binding	3/112	15/16969	0.0110425	0.0098672	FAM83H/PKP1/EPPK1	3
GO:0005003	ephrin receptor activity	3/112	16/16969	0.0110425	0.0098672	EFNA4/EPHB3/EFNA3	3
GO:0030506	ankyrin binding	3/112	20/16969	0.0136386	0.012187	FLNC/OBSCN/PLEC	3
GO:0004714	transmembrane receptor protein tyrosine kinase activity	4/112	49/16969	0.0136386	0.012187	EFNA4/EPHB3/EFNA3/NRP1	4
GO:0046875	ephrin receptor binding	3/112	25/16969	0.0217164	0.019405	EFNA4/EFNA3/SRC	3
GO:0050839	cell adhesion molecule binding	10/112	444/16969	0.022223	0.0198578	CD46/FSCN1/ITGA6/LAD1/NRXN2/SCRIB/SPTBN2/PLEC/SRC/TSPAN4	10
GO:0045296	cadherin binding	8/112	297/16969	0.022223	0.0198578	CD46/FSCN1/ITGA6/LAD1/SCRIB/SPTBN2/PLEC/SRC	8
GO:0019199	transmembrane receptor protein kinase activity	4/112	65/16969	0.022329	0.0199525	EFNA4/EPHB3/EFNA3/NRP1	4
GO:0004713	protein tyrosine kinase activity	5/112	120/16969	0.0268586	0.024	EFNA4/EPHB3/EFNA3/NRP1/SRC	5
GO:0005089	Rho guanyl-nucleotide exchange factor activity	4/112	73/16969	0.0268586	0.024	ARHGEF19/FGD5/OBSCN/PLEKHG4B	4
GO:0005088	Ras guanyl-nucleotide exchange factor activity	5/112	125/16969	0.0268586	0.024	ARHGEF19/DENND3/FGD5/OBSCN/PLEKHG4B	5
GO:0031267	small GTPase binding	8/112	333/16969	0.0283954	0.0253732	ARHGEF19/DENND3/FGD5/GRASP/OBSCN/PLEKHG4B/PAK1/UNC13B	8
GO:0017048	Rho GTPase binding	5/112	146/16969	0.0454058	0.0405731	ARHGEF19/FGD5/OBSCN/PLEKHG4B/PAK1	5
GO:0004674	protein serine/threonine kinase activity	8/112	371/16969	0.0479814	0.0428746	AATK/AKT3/CDC42BPG/OBSCN/PHKG2/CHEK2/MAPK15/PAK1	8
Gene symbol	Gene name	LUSC		LUAD		Note
		L2FC	FDR	L2FC	FDR
AATK	apoptosis associated tyrosine kinase	na	na	-1.6676	0.00886144	*na: no change or insignificant
AKT3	AKT serine/threonine kinase 3	na	na	-2.65049	2.84391e-24
ARHGEF19	Rho guanine nucleotide exchange factor 19	1.45911	0.00857914	3.00981	1.92696e-18
ATF3	activating transcription factor 3	-2.52624	0.00815972	na	na
CD46	CD46 molecule	na	na	1.34264	9.64882e-11
CDC42BPG	CDC42 binding protein kinase gamma	na	na	1.03698	0.00261435
CHEK2	checkpoint kinase 2	1.4735	0.00524953	na	na
DENND3	DENN domain containing 3	-2.01088	0.00059528	-1.51845	9.62551e-09
EFNA3	ephrin A3	3.35628	0.000686211	na	na
EFNA4	ephrin A4	2.32877	0.00653856	2.9956	1.35356e-08
EPHB3	EPH receptor B3	na	na	1.49661	0.000935363
EPPK1	epiplakin 1	2.15019	0.000385985	na	na
ERG	ERG, ETS transcription factor	-1.90297	0.000969928	-3.1837	4.23348e-16
FAM83H	family with sequence similarity 83 member H	3.28296	3.83084e-09	2.30219	2.28483e-09
FGD5	FYVE, RhoGEF and PH domain containing 5	-2.75592	1.17332e-06	-3.59682	5.08148e-31
FLNC	filamin C	na	na	-2.55174	4.55791e-08
FOXA1	forkhead box A1	na	na	2.409	3.64001e-05
FOXF1	forkhead box F1	-3.7404	1.22397e-07	-4.12168	7.18346e-23
FSCN1	fascin actin-bundling protein 1	3.99258	4.71123e-09	-1.77308	1.03509e-05
GATA2	GATA binding protein 2	na	na	-2.87949	4.51397e-14
GRASP	general receptor for phosphoinositides 1 associated scaffold protein	-3.62214	3.061e-05	-3.13808	4.68451e-12
GRHL1	grainyhead like transcription factor 1	2.045	0.000537264	1.79182	0.000205598
HMGA2	high mobility group AT-hook 2	3.22547	3.7075e-07	na	na
ITGA6	integrin subunit alpha 6	2.26046	0.000213067	-1.90697	0.00121594
LAD1	ladinin 1	3.72739	2.26526e-13	1.7205	1.57292e-07
MAPK15	mitogen-activated protein kinase 15	-2.71964	0.00929173	na	na
NR4A1	nuclear receptor subfamily 4 group A member 1	-3.0242	0.000292477	-1.69852	0.000411465
NRP1	neuropilin 1	-2.05188	2.42865e-09	na	na
NRXN2	neurexin 2	na	na	-1.13042	0.00567558
OBSCN	obscurin, cytoskeletal calmodulin and titin-interacting RhoGEF	na	na	-1.52591	9.46566e-06
PAK1	p21 activated kinase 1	1.64714	0.00013547	0.986951	0.000141536
PHKG2	phosphorylase kinase catalytic subunit gamma 2	na	na	1.20859	8.84905e-07
PKP1	plakophilin 1	6.50998	5.78882e-13	-1.74475	0.00286167
PLAGL1	PLAG1 like zinc finger 1	-2.11698	0.000286217	na	na
PLEC	plectin	1.64524	0.00140752	na	na
PLEKHG4B	pleckstrin homology and RhoGEF domain containing G4B	1.91217	0.00295172	2.02171	0.000243153
SCRIB	scribbled planar cell polarity protein	1.30204	0.0017295	1.32456	0.000635748
SOX2	SRY-box 2	4.63449	0.00626417	3.07483	0.000479287
SPTBN2	spectrin beta, non-erythrocytic 2	2.72234	0.000589213	2.84358	4.88006e-21
SRC	SRC proto-oncogene, non-receptor tyrosine kinase	1.26205	0.000125978	na	na
SREBF1	sterol regulatory element binding transcription factor 1	1.26033	0.00612882	0.920746	0.000840237
TSPAN4	tetraspanin 4	-2.19156	0.000849731	na	na
UNC13B	unc-13 homolog B	-2.13013	0.000125286	na	na
ZEB2	zinc finger E-box binding homeobox 2	-2.21136	1.38694e-10	-2.62769	5.12759e-53
ZNF750	zinc finger protein 750	3.22322	0.000329086	2.66867	2.13414e-08
