# Supplementary material for: Integrative RNA-Seq and H3 Trimethylation ChIP-Seq Analysis of Human Lung Cancer Cells Isolated by Laser-Microdissection
Source: Cancers (Basel). 2021 Apr 5;13(7):1719. doi: 10.3390/cancers13071719 (PMC8038546; doi:10.3390/cancers13071719)
Supplement: Supplementary file 1 [file cancers-13-01719-s001.zip › Supplementary_Table-S14_TFBS.xls]

## Sheet: TFbinding sites overlap H3K4me3
	All H3K4me3	Gained.TSS		Loss.TSS.		Altered.noTSS.
Transcription factors	%	%	p-value	%	p-value	%	p-value
CTCF	82.6667	90.4255	4.40848e-13	82.8125	4.54626e-19	52.7363	3.33767e-10
POLR2A	82.6329	88.2979	4.79603e-12	89.0625	4.20401e-24	58.209	1.00085e-13
SIN3A	81.4612	79.2553	2.0697e-08	64.0625	1.13748e-07	42.7861	2.61747e-05
EP300	80.6106	62.234	0.00423129	81.6406	2.57366e-19	37.3134	0.00246913
YY1	80.3853	69.1489	4.92552e-05	66.0156	4.71761e-09	47.2637	1.07466e-07
TAF1	79.1967	73.4043	8.58129e-07	69.9219	8.43936e-12	37.8109	0.00106892
RAD21	77.1631	66.4894	6.31549e-05	75	3.41812e-16	45.7711	1.16035e-07
PHF8	76.6618	71.2766	1.04659e-06	52.7344	0.000468847	30.8458	0.0620361
MAX	76.2787	54.2553	0.0462789	54.6875	6.91729e-05	32.8358	0.0179845
MYC	76.0703	80.3191	9.45675e-11	46.4844	0.0280918	37.3134	0.000565423
MXI1	75.0563	43.617	0.612435	57.0312	3.16059e-06	28.3582	0.153423
SP1	74.7465	63.8298	0.000122897	64.0625	4.72937e-10	34.3284	0.00422395
REST	74.4592	56.383	0.0102131	58.5938	3.6717e-07	32.8358	0.0114229
L3MBTL2	73.9072	57.9787	0.0035567	45.7031	0.0220235	40.796	7.43153e-06
ASH2L	73.7889	75.5319	2.24884e-09	56.25	3.12545e-06	34.8259	0.00213801
IKZF1	73.2706	46.2766	0.315298	46.4844	0.0109539	31.8408	0.0164686
KDM4A	73.1805	70.2128	2.59442e-07	54.2969	1.61698e-05	34.3284	0.0026298
BHLHE40	72.6904	44.1489	0.453848	49.2188	0.00121228	29.8507	0.048604
HDAC2	72.6735	66.4894	4.87888e-06	56.6406	9.37153e-07	35.3234	0.000976496
TBP	72.527	60.1064	0.000536438	52.7344	5.08555e-05	27.8607	0.129226
EGR1	72.2623	64.3617	2.14342e-05	49.2188	0.000991211	35.8209	0.000545118
NRF1	71.0962	53.1915	0.0162663	37.1094	0.41473	37.8109	5.03114e-05
JUND	70.2118	58.5106	0.000522982	52.7344	1.22218e-05	32.3383	0.00502972
ELF1	70.0146	54.7872	0.00479011	35.5469	0.521361	33.8308	0.00141317
POLR2G	69.5584	50.5319	0.034829	40.2344	0.107016	28.8557	0.0445125
RBBP5	69.3218	63.2979	8.77618e-06	46.0938	0.00295949	31.3433	0.00818685
MNT	68.9162	54.7872	0.00309978	37.1094	0.30344	30.8458	0.0104835
ZNF143	68.5726	43.617	0.298948	36.7188	0.323364	27.3632	0.0830084
HNRNPLL	68.2684	53.7234	0.00444334	33.5938	0.635091	25.3731	0.197955
RBFOX2	68.2627	50.5319	0.0235558	32.4219	0.748115	27.3632	0.0783052
CTBP1	66.6235	58.5106	8.26372e-05	35.9375	0.300982	29.8507	0.0114038
CREM	65.9813	33.5106	0.91363	40.625	0.0319811	19.9005	0.716181
RB1	65.7785	30.8511	0.975034	24.2188	0.996832	20.8955	0.595039
RNF2	65.2265	55.8511	0.00028184	44.1406	0.00210409	30.3483	0.00522185
HDAC1	64.8716	37.766	0.600967	31.6406	0.662019	22.8856	0.323099
ZFX	64.804	64.8936	8.76084e-08	28.5156	0.90447	23.8806	0.222521
GATAD2B	64.5054	43.0851	0.170874	31.25	0.683387	23.3831	0.259142
DPF2	64.2012	47.8723	0.0230617	34.375	0.329884	24.3781	0.16518
TCF12	63.452	51.0638	0.00299683	34.7656	0.255993	23.3831	0.225177
ATF7	62.607	35.1064	0.711746	29.2969	0.779656	23.8806	0.160558
E2F6	62.5338	35.6383	0.665329	28.5156	0.838832	22.3881	0.2915
SMC3	62.4324	42.0213	0.157839	46.4844	5.38396e-05	25.8706	0.0551058
GABPA	60.4383	42.0213	0.100454	32.4219	0.329109	23.3831	0.141632
RBM39	60.3538	48.9362	0.00294804	26.1719	0.916441	20.8955	0.376428
ZBTB7A	59.7172	44.6809	0.0254263	28.5156	0.720632	21.393	0.295194
PKNOX1	58.4498	43.0851	0.036633	39.8438	0.00270276	29.8507	0.000754131
NR2F1	57.7512	31.383	0.782259	28.9062	0.570745	19.9005	0.391489
ZNF687	57.6724	48.4043	0.00120684	23.4375	0.967662	22.3881	0.142547
SMARCA4	57.3569	40.9574	0.0690285	37.8906	0.00757298	26.3682	0.0106802
MTA3	56.9626	31.383	0.748941	25.7812	0.843244	16.9154	0.735214
ETS1	56.9344	35.1064	0.414284	28.125	0.613793	14.4279	0.932643
BACH1	56.7147	35.1064	0.402237	28.5156	0.555264	16.4179	0.780219
MLLT1	56.2697	26.5957	0.96138	24.6094	0.898108	16.9154	0.710585
ZNF217	55.1712	40.4255	0.046134	16.7969	0.999903	22.3881	0.0888344
NBN	55.1543	21.8085	0.998037	24.2188	0.890293	15.9204	0.782246
KDM1A	55.098	45.7447	0.00213951	38.2812	0.0018926	21.393	0.148305
RUNX3	54.9628	16.4894	0.999994	21.875	0.974797	13.4328	0.950931
ZBTB33	54.4615	40.9574	0.0282313	33.5938	0.0452181	27.8607	0.00106089
RXRA	53.9545	29.7872	0.738974	34.375	0.0229489	15.4229	0.795614
GABPB1	53.8475	21.8085	0.996614	17.1875	0.999659	17.4129	0.548874
ZBTB40	53.6785	21.2766	0.997688	22.2656	0.949146	17.9104	0.474243
HCFC1	53.6616	24.4681	0.975212	19.1406	0.996368	15.9204	0.731937
IRF1	53.5545	14.8936	0.999999	21.4844	0.96966	10.9453	0.993079
TRIM22	53.363	24.4681	0.972708	19.1406	0.99586	17.9104	0.460293
XRCC5	53.0701	32.4468	0.444645	20.3125	0.985963	16.9154	0.582158
ZNF24	52.8954	35.1064	0.211817	22.2656	0.935516	17.4129	0.506874
SMAD5	52.8279	17.0213	0.99996	18.3594	0.997694	10.9453	0.991486
SKIL	52.4166	21.2766	0.996088	21.0938	0.966715	16.4179	0.620769
KDM5B	51.7575	20.7447	0.996714	20.3125	0.97716	10.9453	0.98852
CREB1	51.69	35.1064	0.163532	19.9219	0.983056	16.4179	0.589536
ESRRA	50.9745	31.9149	0.374877	20.7031	0.959585	14.9254	0.75093
SMARCA5	50.6309	33.5106	0.224069	18.75	0.991019	17.9104	0.34109
CHD1	50.3042	43.0851	0.00126476	33.2031	0.0118796	16.4179	0.527699
FOXA1	49.9887	48.9362	7.16028e-06	34.7656	0.00285798	24.8756	0.00319187
GMEB1	49.9155	20.2128	0.995493	16.7969	0.99844	9.45274	0.99646
TAF15	49.7634	43.0851	0.000948182	17.9688	0.993966	16.9154	0.433777
SAP30	49.6338	28.1915	0.660607	22.2656	0.844255	7.9602	0.999536
USF1	49.3578	39.8936	0.00709392	35.5469	0.000987479	19.9005	0.11
NR3C1	49.2114	42.5532	0.00104843	26.1719	0.374592	18.408	0.228304
HNF4A	49.2057	28.7234	0.584704	27.7344	0.209425	14.4279	0.745419
EP400	48.5523	13.2979	0.999997	15.2344	0.999564	13.9303	0.779472
UBTF	47.9101	26.0638	0.761314	15.625	0.998976	12.4378	0.897292
ATF3	47.9045	26.0638	0.761051	33.5938	0.00268124	13.4328	0.811579
NFIC	47.1553	22.8723	0.92817	28.125	0.101468	14.4279	0.664281
AGO2	46.9299	25.5319	0.759232	17.5781	0.986423	9.45274	0.991145
SKI	46.3215	28.1915	0.463907	15.625	0.997718	12.4378	0.861053
CREB3L1	46.1244	13.2979	0.999987	12.8906	0.999946	14.9254	0.547279
PAX5	46.1075	15.4255	0.999776	17.5781	0.981155	6.96517	0.999661
MGA	45.685	24.4681	0.788386	17.1875	0.984348	19.403	0.0655064
IKZF2	45.6399	17.0213	0.998381	20.7031	0.814549	9.95025	0.978148
RCOR1	45.5385	29.2553	0.312622	28.125	0.0603477	12.9353	0.788264
FOXK2	45.516	17.0213	0.998284	21.0938	0.770266	13.9303	0.661799
RELB	45.4315	8.51064	1	19.9219	0.871176	7.46269	0.999008
MTA2	45.116	21.2766	0.945786	24.2188	0.353314	10.4478	0.959853
E4F1	45.0315	15.4255	0.999603	14.8438	0.998311	9.95025	0.9743
SIN3B	44.7668	15.9574	0.999177	10.5469	0.999998	6.96517	0.999431
PCBP1	44.1809	38.8298	0.00111814	18.75	0.909886	11.9403	0.848921
MBD2	44.0063	26.5957	0.485578	15.625	0.99318	12.9353	0.731908
ARNT	43.9725	18.0851	0.991164	19.9219	0.812914	7.46269	0.99832
RFX5	43.6965	21.2766	0.917385	19.1406	0.868467	12.4378	0.78128
TBL1XR1	43.6514	12.766	0.999972	17.1875	0.965736	7.9602	0.996173
HNRNPL	43.3867	38.2979	0.00107856	17.9688	0.931925	10.9453	0.910202
ARID3A	43.1332	15.4255	0.99895	19.1406	0.84709	8.45771	0.991405
E2F1	43.0092	9.57447	1	16.4062	0.977615	8.95522	0.984093
ZNF207	42.8346	13.2979	0.999904	12.5	0.99978	6.46766	0.999486
ZNF592	42.7726	25	0.578131	18.3594	0.893365	15.9204	0.25554
PHF20	42.6093	13.8298	0.999783	10.9375	0.999982	8.95522	0.982158
TAF7	42.3389	26.5957	0.379812	17.5781	0.927484	12.4378	0.729789
NCOR1	41.984	20.2128	0.923626	16.7969	0.954304	8.45771	0.987788
NR2F2	41.9446	19.1489	0.959081	42.9688	3.32535e-11	9.45274	0.964415
ZNF639	41.8657	12.234	0.999961	14.0625	0.996784	12.4378	0.710237
SPI1	41.8037	22.8723	0.736661	32.0312	0.000304765	9.95025	0.942104
FOS	41.6629	39.3617	0.000147491	39.0625	1.86741e-08	21.393	0.00347277
ELF4	41.5108	13.2979	0.999795	16.0156	0.971541	12.4378	0.695052
SMARCE1	41.432	34.5745	0.00606651	19.1406	0.767817	16.4179	0.156232
MEIS2	41.3531	15.4255	0.997498	21.4844	0.456105	9.45274	0.958565
EBF1	41.0433	18.617	0.960714	24.6094	0.110299	13.9303	0.447421
KDM5A	40.8686	12.234	0.999929	10.5469	0.999972	4.97512	0.999937
MTA1	40.6095	29.7872	0.0750145	16.4062	0.945324	18.9055	0.0227197
TRIM28	40.5306	19.6809	0.912523	23.8281	0.145004	10.4478	0.886247
ZSCAN29	40.3616	15.4255	0.99602	13.2812	0.997361	14.9254	0.274882
NCOA1	40.356	13.8298	0.999263	13.2812	0.997354	8.45771	0.980256
USF2	39.9448	26.5957	0.240085	24.6094	0.0767239	10.9453	0.822486
SOX6	39.911	14.8936	0.997086	15.2344	0.973371	12.4378	0.62149
HNRNPK	39.4772	32.4468	0.0101588	19.1406	0.650197	12.9353	0.522131
ZNF444	39.4378	33.5106	0.00471795	12.8906	0.997401	18.9055	0.0153644
PRDM10	38.8858	18.617	0.921023	13.6719	0.991331	13.4328	0.413876
TFAP4	38.7055	25.5319	0.265133	15.2344	0.957563	9.45274	0.921061
CEBPB	38.5928	23.9362	0.420251	31.6406	4.21498e-05	13.9303	0.326248
NFRKB	38.3788	12.766	0.999397	11.3281	0.999476	12.9353	0.465158
PML	38.0014	11.1702	0.99991	11.7188	0.998833	3.9801	0.999977
AGO1	37.6352	26.0638	0.16818	13.6719	0.984674	11.4428	0.66381
NR2C1	37.607	8.51064	0.999999	12.8906	0.993424	6.46766	0.996332
ELK1	37.4606	15.4255	0.985809	10.5469	0.999735	8.45771	0.956014
FOSL2	36.7902	26.0638	0.133104	17.1875	0.733037	11.9403	0.541958
BCOR	36.4973	17.5532	0.910867	16.7969	0.76339	12.9353	0.367396
SRF	36.3846	10.6383	0.999888	18.3594	0.541578	4.97512	0.99955
JUN	36.3677	19.6809	0.746508	16.4062	0.800678	8.95522	0.909885
FIP1L1	36.0579	16.4894	0.94655	7.42188	0.999999	7.9602	0.960981
ATF2	36.0016	14.3617	0.989478	23.0469	0.0492304	8.45771	0.935959
ETV4	35.7932	21.8085	0.470159	11.3281	0.997669	5.97015	0.996698
ZHX2	35.7763	21.2766	0.531796	5.85938	1	11.4428	0.570004
NEUROD1	35.5566	16.4894	0.936653	12.5	0.988711	6.96517	0.985412
GATA3	35.4777	38.8298	1.64693e-06	21.875	0.0891336	17.4129	0.0142187
ZEB2	35.427	18.0851	0.840153	14.4531	0.925756	14.4279	0.140853
NFATC3	35.1341	9.04255	0.99998	14.8438	0.891114	7.9602	0.949917
KLF5	35.1172	5.85106	1	6.25	1	4.97512	0.999234
MEF2B	35.089	9.57447	0.99995	14.0625	0.938457	8.45771	0.919819
E2F8	34.5032	7.44681	0.999998	10.9375	0.997216	5.97015	0.994712
CLOCK	34.4581	28.7234	0.0115986	6.25	1	13.9303	0.154044
POU2F2	34.306	6.38298	1	11.7188	0.991595	6.46766	0.98851
MAFK	34.1257	28.1915	0.0142843	21.875	0.0529949	15.9204	0.0331676
EED	34.1145	10.6383	0.999557	16.0156	0.716278	6.46766	0.987756
CBX3	33.9567	11.7021	0.998151	14.4531	0.878936	10.9453	0.55532
RFX1	33.861	21.2766	0.395618	16.0156	0.699495	11.9403	0.383633
FOXA2	33.692	27.1277	0.0238225	21.4844	0.0587609	15.4229	0.0435399
STAT1	33.6187	7.44681	0.999997	8.59375	0.999894	5.97015	0.992751
ZBTB2	33.4779	11.7021	0.997618	10.9375	0.99514	4.47761	0.999424
C11orf30	32.8245	10.1064	0.999539	10.9375	0.993145	10.4478	0.578209
CBX1	32.7231	12.234	0.993788	11.3281	0.988413	8.45771	0.86187
LEF1	32.7062	17.5532	0.75239	16.7969	0.495592	9.95025	0.655862
ZNF384	32.6555	15.4255	0.915192	19.5312	0.143634	8.45771	0.859827
FOXM1	32.5315	18.0851	0.684218	17.5781	0.36331	5.97015	0.989411
EZH2	32.2499	51.0638	1.58544e-16	30.4688	4.69755e-07	18.9055	0.000637763
AFF1	32.2499	8.51064	0.999941	15.2344	0.698703	6.46766	0.977639
CBFB	32.0753	3.7234	1	8.20312	0.999853	4.97512	0.997364
SUZ12	31.8161	48.9362	3.44952e-15	30.0781	5.40449e-07	19.403	0.000261633
GATA1	31.7316	10.1064	0.999122	16.7969	0.417923	2.98507	0.999963
FUS	31.4274	20.2128	0.346245	6.64062	0.999992	6.46766	0.971128
TAF9B	30.8641	7.44681	0.999976	9.375	0.997623	8.45771	0.796907
RAD51	30.8191	13.2979	0.962541	13.6719	0.811394	10.9453	0.378369
TEAD4	30.543	11.1702	0.994023	16.0156	0.444239	8.45771	0.783778
SMAD1	30.5261	7.44681	0.99997	11.7188	0.95294	5.97015	0.979264
SIX5	30.4867	7.97872	0.999921	8.98438	0.998362	3.9801	0.999239
RBM22	29.8445	13.8298	0.921177	9.76562	0.992671	7.46269	0.879375
TRIM24	29.4164	9.57447	0.998331	12.8906	0.82495	10.9453	0.301416
BCL3	29.0728	9.04255	0.998996	10.5469	0.972586	8.45771	0.716362
TCF7L2	28.8137	18.617	0.344065	14.4531	0.555875	6.96517	0.899226
STAT3	28.363	30.8511	2.10065e-05	17.9688	0.0835117	11.4428	0.183639
RBM25	28.3461	11.1702	0.982755	12.1094	0.855078	8.95522	0.58935
ZKSCAN1	28.1377	15.9574	0.63547	10.1562	0.972285	5.97015	0.956089
ZNF282	27.8898	12.234	0.947983	9.375	0.987503	3.9801	0.997655
TBX21	27.2589	5.31915	0.999995	13.2812	0.621745	4.47761	0.992574
ARID1B	27.0899	13.8298	0.811908	14.8438	0.345837	9.95025	0.332222
MITF	26.9209	12.766	0.892571	10.1562	0.952004	4.97512	0.981845
GATA4	26.8871	13.2979	0.85034	11.3281	0.865792	0.995025	1
RLF	26.7632	11.1702	0.965178	7.8125	0.997463	7.9602	0.680192
ZNF316	26.7237	13.8298	0.791648	11.7188	0.813905	11.4428	0.122013
NR2F6	26.6618	25	0.00240704	16.7969	0.0970631	7.46269	0.759136
NFYB	26.5886	9.04255	0.995789	13.6719	0.49738	4.97512	0.979609
U2AF1	26.5041	15.4255	0.579912	4.29688	0.999999	1.99005	0.999971
CC2D1A	26.4534	11.7021	0.93932	9.76562	0.960371	6.46766	0.883344
BRD9	26.1886	8.51064	0.997308	8.59375	0.988758	8.45771	0.552813
GATAD2A	25.5295	11.7021	0.914029	9.76562	0.940438	8.45771	0.511144
KDM4B	25.4563	8.51064	0.995902	6.25	0.999646	4.97512	0.969968
BRD4	25.3098	10.1064	0.974521	8.20312	0.98924	3.48259	0.997359
HNF4G	25.0789	19.6809	0.0631635	12.5	0.569369	4.47761	0.983126
PRPF4	25.062	11.7021	0.898257	7.42188	0.996084	3.48259	0.997057
ZNF579	24.5381	26.0638	0.000148042	5.85938	0.999691	12.4378	0.0243458
TCF7	23.8508	15.9574	0.292138	12.5	0.457073	2.98507	0.998254
ZFP91	23.6368	9.57447	0.966694	10.9375	0.715961	3.9801	0.986795
ZBTB11	23.5072	7.97872	0.993677	5.85938	0.999333	3.48259	0.994261
ETV6	23.4903	7.44681	0.99682	12.1094	0.494722	5.47264	0.901323
TAL1	23.2537	10.1064	0.937617	12.8906	0.334883	4.47761	0.967674
GATA2	23.1692	17.5532	0.105347	31.25	5.07752e-14	6.46766	0.750904
CBFA2T3	22.7186	12.766	0.64405	13.6719	0.182235	8.45771	0.329736
STAT5A	22.6284	6.38298	0.998869	11.3281	0.559063	4.97512	0.925859
IRF3	22.2848	3.7234	0.999994	8.59375	0.923432	1.49254	0.999946
PBX3	22.0989	7.44681	0.992806	7.42188	0.977988	4.97512	0.91315
ZBED1	22.0708	6.38298	0.998367	7.03125	0.98693	5.47264	0.855455
ZNF184	22.0313	7.97872	0.98582	10.5469	0.648895	7.46269	0.480614
THAP1	21.9919	6.91489	0.996234	2.73438	1	2.98507	0.995922
MAFF	21.6821	13.2979	0.474261	9.375	0.811654	7.46269	0.456424
ATF4	21.6652	7.97872	0.982807	11.3281	0.466384	6.96517	0.560931
PTBP1	21.1075	10.1064	0.858542	5.07812	0.99922	1.49254	0.999894
ZMYM3	21.0793	18.0851	0.0269435	13.2812	0.126626	6.46766	0.627231
TBX3	20.9723	8.51064	0.958181	8.20312	0.907893	1.99005	0.999433
SREBF1	20.8822	12.766	0.482114	5.46875	0.997951	5.47264	0.805354
NFIB	20.7695	20.7447	0.00189912	4.6875	0.999576	9.45274	0.099322
IRF2	20.685	3.7234	0.999976	7.42188	0.95413	4.47761	0.924446
SAFB	20.6005	10.6383	0.770124	5.85938	0.994902	4.47761	0.922419
ASH1L	20.5892	2.65957	0.999999	6.64062	0.98241	5.47264	0.791225
MEF2A	20.3357	4.78723	0.999662	8.20312	0.879961	5.47264	0.77841
IRF4	20.3188	7.44681	0.980809	7.8125	0.916685	5.47264	0.777537
BMI1	20.2963	14.3617	0.214978	12.5	0.162384	4.47761	0.914731
PHF21A	20.1667	7.44681	0.979206	6.64062	0.977621	6.46766	0.564825
MYNN	20.1217	8.51064	0.93856	7.42188	0.93964	7.9602	0.257085
NFE2L2	20.0991	11.1702	0.657647	9.76562	0.617024	5.97015	0.667938
HDAC6	19.5865	19.1489	0.00382284	14.4531	0.0193685	3.48259	0.972074
NFE2	18.9331	11.1702	0.551427	10.9375	0.27663	8.95522	0.0819293
E2F4	18.2064	1.59574	1	2.73438	0.999983	1.49254	0.999459
DACH1	18.0712	6.38298	0.981336	9.375	0.489316	5.47264	0.639932
SREBF2	17.9529	6.38298	0.98006	4.6875	0.996356	3.48259	0.948734
SMARCC2	17.9473	5.31915	0.99537	7.8125	0.784551	3.9801	0.901117
ZHX1	17.8008	6.38298	0.978302	1.95312	0.999999	1.49254	0.999323
ESR1	17.3502	22.8723	3.09843e-06	10.5469	0.203141	8.45771	0.0724625
RUNX1	17.3445	6.91489	0.950421	3.51562	0.999599	4.97512	0.701333
EHMT2	17.0572	7.97872	0.85754	7.42188	0.780378	5.97015	0.446266
ZBTB7B	16.9953	16.4894	0.00755102	5.07812	0.98568	6.46766	0.330531
CUX1	16.7305	11.7021	0.258651	11.7188	0.0553678	4.97512	0.659203
HES1	16.4826	11.1702	0.311493	7.03125	0.801066	5.47264	0.520359
ZEB1	16.3306	23.9362	1.16836e-07	8.98438	0.382407	7.46269	0.127735
HMBOX1	16.2123	5.85106	0.972342	8.59375	0.452554	2.98507	0.953916
CBFA2T2	15.7785	11.7021	0.182778	7.8125	0.577744	4.47761	0.707389
MIER1	15.756	4.25532	0.99643	5.46875	0.946345	3.48259	0.890654
WRNIP1	15.249	2.65957	0.999828	5.07812	0.958093	1.49254	0.997268
KLF16	15.2039	7.44681	0.803448	4.6875	0.976161	4.47761	0.666493
ZNF407	14.7251	2.65957	0.999729	3.90625	0.99187	3.9801	0.749401
BATF	14.6068	4.78723	0.982207	8.20312	0.355491	4.47761	0.62062
CHD4	14.4547	6.91489	0.821307	4.6875	0.96203	3.48259	0.835024
CHAMP1	14.3195	5.31915	0.958078	7.42188	0.498528	3.48259	0.828127
JUNB	14.0491	7.44681	0.706594	8.98438	0.163018	4.97512	0.443778
BRCA1	13.8407	3.19149	0.998056	3.90625	0.984644	1.49254	0.99421
ARID2	13.6323	5.85106	0.895325	5.46875	0.843921	2.98507	0.881761
BCL11A	13.5985	5.31915	0.938081	5.85938	0.771874	4.97512	0.404834
NFXL1	13.4238	6.38298	0.819667	6.25	0.670749	3.48259	0.776598
ZNF318	13.3506	3.19149	0.997149	6.64062	0.569134	2.48756	0.936849
MEF2C	13.2154	3.7234	0.991454	5.85938	0.735357	3.48259	0.7631
NCOA6	12.9225	4.25532	0.976003	6.64062	0.516015	5.47264	0.236489
DEAF1	12.3479	1.59574	0.999892	2.73438	0.996136	1.99005	0.960731
NFATC1	12.3028	1.59574	0.999887	7.42188	0.260462	2.48756	0.905092
SETDB1	12.2972	5.31915	0.880802	3.90625	0.956674	1.99005	0.959834
NANOG	12.0212	14.3617	0.000812854	9.76562	0.0181551	4.47761	0.394128
SOX13	11.7001	10.1064	0.0761705	3.90625	0.93707	0.995025	0.996006
CBX5	11.6438	4.25532	0.947723	6.25	0.449212	3.9801	0.498009
HNF1A	11.5029	7.97872	0.31711	4.6875	0.813496	0	1
HSF1	11.041	4.78723	0.868943	3.90625	0.906897	1.49254	0.975535
ZNF512B	11.0128	14.8936	9.70224e-05	5.85938	0.466272	4.97512	0.195088
HDAC3	10.8889	3.19149	0.982204	5.46875	0.554795	0.995025	0.993614
RBM14	10.2524	3.19149	0.972265	2.34375	0.99136	0.995025	0.990798
ZBTB5	10.0834	3.7234	0.933361	5.46875	0.442031	1.99005	0.896518
CDC5L	10.0721	4.78723	0.794026	3.90625	0.841318	1.49254	0.960533
ZNF574	9.85804	4.25532	0.860843	1.95312	0.995732	0.995025	0.988478
FOSL1	9.82988	6.91489	0.316254	5.85938	0.305755	3.9801	0.322125
U2AF2	9.17643	2.65957	0.975807	1.5625	0.997577	0.497512	0.997585
ZZZ3	8.64691	2.12766	0.987101	2.34375	0.967652	0.995025	0.977196
HNRNPUL1	8.43285	1.59574	0.995676	2.34375	0.961775	0	1
E2F7	8.37652	1.06383	0.99913	2.34375	0.960074	1.49254	0.911863
LCORL	8.07796	3.7234	0.799264	1.95312	0.978973	1.49254	0.898999
ARHGAP35	8.0329	3.19149	0.885149	4.29688	0.475055	2.48756	0.607402
DNMT1	7.9653	2.12766	0.97774	1.95312	0.976845	1.99005	0.766481
ZNF830	7.8808	1.59574	0.992889	3.90625	0.574792	2.98507	0.416104
PAX8	7.70617	2.12766	0.972724	5.07812	0.213065	0.497512	0.99366
PHB2	7.67237	3.7234	0.755661	5.46875	0.136116	0.497512	0.993518
HNRNPH1	7.21609	3.7234	0.698932	2.73438	0.82668	1.49254	0.851886
MYB	7.21609	1.06383	0.997208	1.5625	0.983833	0	1
PYGO2	7.00203	1.06383	0.996545	2.73438	0.803474	1.49254	0.83754
CCAR2	6.60771	1.06383	0.994896	3.125	0.628029	0.497512	0.986961
STAT2	6.55137	1.06383	0.994604	3.125	0.618685	1.49254	0.803384
NUFIP1	6.49504	3.7234	0.593224	1.17188	0.990291	3.48259	0.141261
IRF5	6.29225	0	1	1.95312	0.910574	1.49254	0.781132
MYBL2	6.26408	1.06383	0.992843	2.73438	0.705418	0.995025	0.916546
ZNF507	5.65007	4.25532	0.305688	1.17188	0.977216	0.497512	0.975552
KAT8	5.57684	0.531915	0.998068	1.5625	0.930589	0	1
SRSF4	5.49797	3.19149	0.5821	1.17188	0.973523	0.497512	0.972985
PCBP2	5.40784	2.65957	0.724441	1.17188	0.971072	0.995025	0.869692
NFYA	5.32334	0	1	1.17188	0.968581	0.995025	0.863938
MCM7	4.71496	1.06383	0.968216	4.6875	0.0240366	1.49254	0.598994
RBM34	4.65863	1.06383	0.966486	0.78125	0.983466	0	1
NCOA4	4.25868	1.06383	0.951329	1.5625	0.803241	0.497512	0.939069
TRIP13	4.24741	0.531915	0.991442	1.95312	0.64758	1.49254	0.529096
NCOA3	3.99955	5.31915	0.0173267	2.34375	0.421652	3.9801	0.00581821
MCM2	3.83055	2.12766	0.623402	2.34375	0.383229	1.99005	0.24715
KAT2B	3.70662	0.531915	0.984321	1.17188	0.859732	0.497512	0.912465
FOXP1	3.69536	2.12766	0.595601	3.125	0.115928	0.995025	0.698035
CHD7	3.38553	3.19149	0.186058	5.46875	0.000223077	0.497512	0.891934
NCOA2	3.35174	0.531915	0.976672	4.29688	0.00561044	0	1
CBX2	3.32357	7.44681	4.05942e-05	3.125	0.0743329	4.97512	0.00010073
NR2C2	3.22781	0.531915	0.9732	1.17188	0.790125	0	1
SMARCB1	3.18837	1.59574	0.693915	1.5625	0.596225	0	1
ZMIZ1	2.71519	0.531915	0.952427	0.390625	0.970709	0	1
CBX8	2.69829	9.04255	3.06854e-08	9.375	1.08533e-12	3.48259	0.00244956
ZNF280A	2.3265	1.06383	0.735196	1.5625	0.360989	0.497512	0.783482
SIX4	2.16877	5.31915	0.000245516	1.5625	0.315198	1.49254	0.173818
ZNF274	1.97161	1.06383	0.649353	1.17188	0.474685	0	1
SNRNP70	1.78571	1.59574	0.326342	1.17188	0.412283	0.497512	0.691259
SIRT6	1.77445	1.06383	0.592769	0.390625	0.900709	0	1
RBM15	1.48716	0	1	0.390625	0.85585	0	1
ZBTB8A	1.41956	0	1	0.390625	0.842635	0.497512	0.607419
THRA	1.32943	0.531915	0.775589	0.78125	0.517798	0	1
WHSC1	1.09283	0.531915	0.707548	0.390625	0.75955	0	1
ZBTB1	0.968905	0	1	0.78125	0.361813	0	1
ZNF8	0.92384	1.59574	0.0890511	0.390625	0.700597	0.497512	0.456528
XRCC3	0.828076	0	1	1.17188	0.0973627	0.497512	0.421287
SRSF7	0.78301	0.531915	0.586324	0.390625	0.64057	0	1
MCM3	0.625282	0	1	1.5625	0.0102537	0.497512	0.338935
EWSR1	0.619648	0.531915	0.50333	1.95312	0.00161875	0	1
SMAD2	0.563317	0	1	0	1	0	1
ATM	0.518251	0	1	0.78125	0.150032	0.995025	0.0475669
MCM5	0.501352	0.531915	0.433017	0.78125	0.142506	0	1
CREBBP	0.21406	0	1	0	1	0	1
SUPT20H	0.197161	0	1	0	1	0	1
NR0B1	0.146462	0	1	0	1	0	1
COPS2	0.10703	0	1	0	1	0	1
SAFB2	0.101397	0	1	0	1	0	1
PLRG1	0.0788644	0.531915	0.0902351	0	1	0	1
RBM17	0.0619648	0	1	0.390625	0.0839672	0	1
SRSF9	0.0112663	0	1	0	1	0	1
