# Supplementary material for: Integrative RNA-Seq and H3 Trimethylation ChIP-Seq Analysis of Human Lung Cancer Cells Isolated by Laser-Microdissection
Source: Cancers (Basel). 2021 Apr 5;13(7):1719. doi: 10.3390/cancers13071719 (PMC8038546; doi:10.3390/cancers13071719)
Supplement: Supplementary file 1 [file cancers-13-01719-s001.zip › Supplementary_Table-S1_PatientsInfo.xls]

## Sheet: Patients' Information
	Age	Sex
All (N=10)	44-79, mean 65	Male: 8; Female: 2
Lung adenocarcinoma (N=6)	44-79, mean 63	Male: 4; Female: 2
Lung squamouse carcinoma (N=4)	65-71, mean 68	Male: 4; Female: 0
