# Supplementary material for: Integrative RNA-Seq and H3 Trimethylation ChIP-Seq Analysis of Human Lung Cancer Cells Isolated by Laser-Microdissection
Source: Cancers (Basel). 2021 Apr 5;13(7):1719. doi: 10.3390/cancers13071719 (PMC8038546; doi:10.3390/cancers13071719)
Supplement: Supplementary file 1 [file cancers-13-01719-s001.zip › Supplementary_Table-S2_TCGAsamples.xls]

## Sheet: Sheet1
File ID	File Name	Data Category	Data Type	Project ID	Case ID	Sample ID	Sample Type
d7509a1d-f934-4054-9d57-3a091b1882ec	254b71a7-176c-4258-8fa9-2985223138ff.htseq.counts.gz	Transcriptome Profiling	Gene Expression Quantification	TCGA-LUSC	TCGA-22-4593	TCGA-22-4593-01A	Primary Tumor
7813f34d-2a67-40b3-82dd-34f8440e4f23	30a1c765-f211-49e9-b033-a17138a30764.htseq.counts.gz	Transcriptome Profiling	Gene Expression Quantification	TCGA-LUSC	TCGA-22-4609	TCGA-22-4609-01A	Primary Tumor
ae61f645-ea13-4136-aa2b-531b9712d252	7ed7a392-2f66-4187-85bf-b902a8065bc5.htseq.counts.gz	Transcriptome Profiling	Gene Expression Quantification	TCGA-LUSC	TCGA-22-5471	TCGA-22-5471-01A	Primary Tumor
be9f4445-df1b-4de6-9eb3-deb3dad225cf	f043e7c7-a439-422a-9424-4000d943faa9.htseq.counts.gz	Transcriptome Profiling	Gene Expression Quantification	TCGA-LUSC	TCGA-22-5472	TCGA-22-5472-01A	Primary Tumor
f8643f4f-5d61-480a-b9a0-20e741d3e34b	5a491f56-a9a5-4bae-a85a-c4c316a6b282.htseq.counts.gz	Transcriptome Profiling	Gene Expression Quantification	TCGA-LUSC	TCGA-22-5478	TCGA-22-5478-01A	Primary Tumor
fa8edf16-130b-44ed-9daa-43e0d320f73a	ab4d305d-81cd-4fa7-96c4-f6d5308eef12.htseq.counts.gz	Transcriptome Profiling	Gene Expression Quantification	TCGA-LUSC	TCGA-22-5481	TCGA-22-5481-01A	Primary Tumor
5f4438e3-4e34-4528-a8e5-285364a12b81	84f304ea-8b50-41e9-89c8-bfca6668b746.htseq.counts.gz	Transcriptome Profiling	Gene Expression Quantification	TCGA-LUSC	TCGA-22-5482	TCGA-22-5482-01A	Primary Tumor
81b6cfe7-6320-4b63-86e7-c7a8449f64f0	57dd7a80-e226-4e21-accb-cc944923100e.htseq.counts.gz	Transcriptome Profiling	Gene Expression Quantification	TCGA-LUSC	TCGA-22-5483	TCGA-22-5483-01A	Primary Tumor
110335bd-9920-403f-891d-e31a415c5539	c4eed366-ce28-4606-8afb-396097541b36.htseq.counts.gz	Transcriptome Profiling	Gene Expression Quantification	TCGA-LUSC	TCGA-22-5489	TCGA-22-5489-01A	Primary Tumor
239633be-52a2-423e-ba21-1a3756d99a98	8cc54da6-dadc-48b1-9dd0-535cf2ac58b1.htseq.counts.gz	Transcriptome Profiling	Gene Expression Quantification	TCGA-LUSC	TCGA-22-5491	TCGA-22-5491-01A	Primary Tumor
13ab9059-7c5c-4f00-b736-dab55ad2e483	8d8c6603-58cf-4402-81f5-1eb8d5bb2e87.htseq.counts.gz	Transcriptome Profiling	Gene Expression Quantification	TCGA-LUSC	TCGA-33-4587	TCGA-33-4587-01A	Primary Tumor
e4c62f17-d1e8-4543-9b7e-daa2b68306e0	bc5be208-5934-40dd-81df-567599ea2a51.htseq.counts.gz	Transcriptome Profiling	Gene Expression Quantification	TCGA-LUSC	TCGA-33-6737	TCGA-33-6737-01A	Primary Tumor
852c4bc5-e881-4cde-a523-eecf13c47b4d	9f78aa72-143a-4277-bfdf-e1677822f8b7.htseq.counts.gz	Transcriptome Profiling	Gene Expression Quantification	TCGA-LUSC	TCGA-34-7107	TCGA-34-7107-01A	Primary Tumor
a7c57867-2ffa-4173-acab-49963383e7aa	59e3ac5c-e962-4ce6-90fd-a9466e06c8c6.htseq.counts.gz	Transcriptome Profiling	Gene Expression Quantification	TCGA-LUSC	TCGA-34-8454	TCGA-34-8454-01A	Primary Tumor
fbe4e6f8-22e7-493e-8573-a8c32e9a2c8e	df096776-c5ad-4f04-a913-02a16f33390a.htseq.counts.gz	Transcriptome Profiling	Gene Expression Quantification	TCGA-LUAD	TCGA-38-4625	TCGA-38-4625-01A	Primary Tumor
6e554967-0f58-4eea-aefc-c27118a053a6	05028ec2-a686-4965-8351-e70c6537091a.htseq.counts.gz	Transcriptome Profiling	Gene Expression Quantification	TCGA-LUAD	TCGA-38-4626	TCGA-38-4626-01A	Primary Tumor
632fff55-afd0-4885-a594-e8a4a2828b5e	12e07df9-d348-41de-9b87-9da18df6934b.htseq.counts.gz	Transcriptome Profiling	Gene Expression Quantification	TCGA-LUAD	TCGA-38-4627	TCGA-38-4627-01A	Primary Tumor
c787b215-c402-429d-a484-d9678ec2fcff	ae3d90f2-e69b-4711-8e09-368c732cdc23.htseq.counts.gz	Transcriptome Profiling	Gene Expression Quantification	TCGA-LUAD	TCGA-38-4632	TCGA-38-4632-01A	Primary Tumor
7323eb33-2306-4f09-8705-802736b64460	4cab9f74-8294-4b98-b6b3-3594dcd83623.htseq.counts.gz	Transcriptome Profiling	Gene Expression Quantification	TCGA-LUSC	TCGA-39-5040	TCGA-39-5040-01A	Primary Tumor
1b6720b3-d16c-47d3-b372-dbbe40042b67	f2b50fcc-e5ec-4328-a932-2c06476760cf.htseq.counts.gz	Transcriptome Profiling	Gene Expression Quantification	TCGA-LUSC	TCGA-43-5670	TCGA-43-5670-01A	Primary Tumor
6f377db9-3cd8-48b2-8bcc-a45d4988580d	5d187a95-6b3d-42dc-a5c8-cf1758243c46.htseq.counts.gz	Transcriptome Profiling	Gene Expression Quantification	TCGA-LUSC	TCGA-43-6143	TCGA-43-6143-01A	Primary Tumor
5ec5308f-4cc0-4d97-8516-5f8ca9271836	48a39e37-0380-4465-8311-6c5c6aff522a.htseq.counts.gz	Transcriptome Profiling	Gene Expression Quantification	TCGA-LUSC	TCGA-43-6647	TCGA-43-6647-01A	Primary Tumor
b40ba2e0-c15c-4c48-9df4-6a0f85cc4545	f69a97ec-c6c0-4450-83f1-3280f31ad447.htseq.counts.gz	Transcriptome Profiling	Gene Expression Quantification	TCGA-LUSC	TCGA-43-6771	TCGA-43-6771-01A	Primary Tumor
376cf049-3371-405e-9027-695457e17c2e	382bf075-546c-41bf-930c-4efdf8813958.htseq.counts.gz	Transcriptome Profiling	Gene Expression Quantification	TCGA-LUSC	TCGA-43-6773	TCGA-43-6773-01A	Primary Tumor
519ae60d-ff36-488c-9fe8-6387ba54bd66	b918773c-1920-42aa-8493-22344ea5ac49.htseq.counts.gz	Transcriptome Profiling	Gene Expression Quantification	TCGA-LUSC	TCGA-43-7657	TCGA-43-7657-01A	Primary Tumor
49a4de48-3054-492c-9315-ddaad2583173	d1b9c517-43bc-47c3-b533-a21c1f2d5fff.htseq.counts.gz	Transcriptome Profiling	Gene Expression Quantification	TCGA-LUSC	TCGA-43-7658	TCGA-43-7658-01A	Primary Tumor
9fd2c7b5-c166-442f-bace-fcc97604d7bc	cb537a4c-7b5c-493f-8dea-6fd0107e6c58.htseq.counts.gz	Transcriptome Profiling	Gene Expression Quantification	TCGA-LUAD	TCGA-44-2655	TCGA-44-2655-01A	Primary Tumor
1344f507-e11a-4eab-80f2-82e20a4e8ede	74a288d5-7bb7-414b-b422-f9a4548a8433.htseq.counts.gz	Transcriptome Profiling	Gene Expression Quantification	TCGA-LUAD	TCGA-44-2657	TCGA-44-2657-01A	Primary Tumor
b854dcef-2d6a-407c-8df2-4a01dcf612e1	7f39b57f-556b-46b2-a67a-af86345f900a.htseq.counts.gz	Transcriptome Profiling	Gene Expression Quantification	TCGA-LUAD	TCGA-44-2661	TCGA-44-2661-01A	Primary Tumor
092c1a6f-018a-4acf-8a42-2b0b2944d9e8	1dc8075b-ed0c-471f-8947-967d23ff686b.htseq.counts.gz	Transcriptome Profiling	Gene Expression Quantification	TCGA-LUAD	TCGA-44-2662	TCGA-44-2662-01A	Primary Tumor
a314ea2c-5bc0-4b07-b4c8-9fcafd9acaa8	d31beca5-e987-4def-906a-63f68ecc5c7a.htseq.counts.gz	Transcriptome Profiling	Gene Expression Quantification	TCGA-LUAD	TCGA-44-2665	TCGA-44-2665-01A	Primary Tumor
9a5b78bb-cfd6-4f43-853d-258a6fdef278	f8d249c9-6792-47a0-a553-607ca1c76436.htseq.counts.gz	Transcriptome Profiling	Gene Expression Quantification	TCGA-LUAD	TCGA-44-2668	TCGA-44-2668-01A	Primary Tumor
9bb510ea-af13-42fb-93a1-dba0da1e6f3b	0fca0e34-1499-410a-a5a1-561406245e03.htseq.counts.gz	Transcriptome Profiling	Gene Expression Quantification	TCGA-LUAD	TCGA-44-3396	TCGA-44-3396-01A	Primary Tumor
fb34698a-954b-4f8b-ab71-93818142eb61	e3b11f64-075b-49d2-8d18-85afab1cff82.htseq.counts.gz	Transcriptome Profiling	Gene Expression Quantification	TCGA-LUAD	TCGA-44-3398	TCGA-44-3398-01A	Primary Tumor
1208ffe2-983c-4bb3-90dd-4cc8b9918830	c58c1851-be04-4875-96ff-2833bb6af91c.htseq.counts.gz	Transcriptome Profiling	Gene Expression Quantification	TCGA-LUAD	TCGA-44-5645	TCGA-44-5645-01A	Primary Tumor
00e3c529-4162-4d0e-9d97-ec806a40e345	9c62a984-f89a-4838-af13-786468b293c1.htseq.counts.gz	Transcriptome Profiling	Gene Expression Quantification	TCGA-LUAD	TCGA-44-6145	TCGA-44-6145-01A	Primary Tumor
75d88105-fa3f-4b7a-8c6c-005dba41b1b4	9b77c8a1-a670-4011-82d7-bc4cbab06486.htseq.counts.gz	Transcriptome Profiling	Gene Expression Quantification	TCGA-LUAD	TCGA-44-6147	TCGA-44-6147-01A	Primary Tumor
e22a649f-96d1-4f59-b0c8-1cd342cfee22	0d6ef3a0-0ac4-4898-a438-34bbbfde6341.htseq.counts.gz	Transcriptome Profiling	Gene Expression Quantification	TCGA-LUAD	TCGA-44-6776	TCGA-44-6776-01A	Primary Tumor
3869800d-4625-437a-a78a-d9d86fe1a33f	5b84c002-9ca2-4188-bf22-1e0994dd3978.htseq.counts.gz	Transcriptome Profiling	Gene Expression Quantification	TCGA-LUAD	TCGA-44-6777	TCGA-44-6777-01A	Primary Tumor
f15fbbf3-c67e-4e93-8ca9-c26a77a2e3fe	dd5e64ab-9ed8-4259-9d68-598853fa41f4.htseq.counts.gz	Transcriptome Profiling	Gene Expression Quantification	TCGA-LUAD	TCGA-44-6778	TCGA-44-6778-01A	Primary Tumor
e06229fb-1a32-4636-b191-837797540806	82cd39d8-7a0d-4ebf-adad-57b3a4e68262.htseq.counts.gz	Transcriptome Profiling	Gene Expression Quantification	TCGA-LUAD	TCGA-49-4490	TCGA-49-4490-01A	Primary Tumor
6f42c71f-4f7f-4465-a98e-a3e0eaeb7950	e657cd5a-217e-45df-8203-a3f8c4907f4a.htseq.counts.gz	Transcriptome Profiling	Gene Expression Quantification	TCGA-LUAD	TCGA-49-4512	TCGA-49-4512-01A	Primary Tumor
389a2ad9-e97b-4875-8268-277646d6c578	5f8af729-8993-4b3c-badb-aa1e3ce4e81c.htseq.counts.gz	Transcriptome Profiling	Gene Expression Quantification	TCGA-LUAD	TCGA-49-6743	TCGA-49-6743-01A	Primary Tumor
2c76067c-f690-4d7c-b5fd-69b9facb0d21	9c21f775-3dff-43de-9a05-b25480cbe815.htseq.counts.gz	Transcriptome Profiling	Gene Expression Quantification	TCGA-LUAD	TCGA-49-6744	TCGA-49-6744-01A	Primary Tumor
43318e69-4aa1-4f76-ba79-658a3a04fe87	022cbd07-3e20-4144-b2ab-8c76adffae73.htseq.counts.gz	Transcriptome Profiling	Gene Expression Quantification	TCGA-LUAD	TCGA-49-6745	TCGA-49-6745-01A	Primary Tumor
b5569562-7bd4-4220-9a08-ca32e963754d	b600c271-e77b-4752-af07-08dd817ea601.htseq.counts.gz	Transcriptome Profiling	Gene Expression Quantification	TCGA-LUAD	TCGA-49-6761	TCGA-49-6761-01A	Primary Tumor
14f333d4-e0ca-4205-977f-5f878d27a245	1b503435-1ff4-4e3f-b07e-96adbe94549a.htseq.counts.gz	Transcriptome Profiling	Gene Expression Quantification	TCGA-LUAD	TCGA-50-5930	TCGA-50-5930-01A	Primary Tumor
800ae507-ede3-4a23-a8b0-ad96ac7be953	4cdd597f-ca43-4545-b84e-e5854c8a63c2.htseq.counts.gz	Transcriptome Profiling	Gene Expression Quantification	TCGA-LUAD	TCGA-50-5931	TCGA-50-5931-01A	Primary Tumor
b4a7593d-780a-4fa2-9d75-532a6b9ff129	b8181936-6f76-4eec-a57a-92c4cea4f34f.htseq.counts.gz	Transcriptome Profiling	Gene Expression Quantification	TCGA-LUAD	TCGA-50-5932	TCGA-50-5932-01A	Primary Tumor
d9b960cf-468d-4885-a7a0-e390717a68d9	e77ea9a5-0b4f-466a-86b3-378d756dea57.htseq.counts.gz	Transcriptome Profiling	Gene Expression Quantification	TCGA-LUAD	TCGA-50-5933	TCGA-50-5933-01A	Primary Tumor
9117a026-aa52-4e30-8a12-2f390b27c5b0	0bf53fc6-b8fb-4e6d-9297-4129c708f3da.htseq.counts.gz	Transcriptome Profiling	Gene Expression Quantification	TCGA-LUAD	TCGA-50-5935	TCGA-50-5935-01A	Primary Tumor
0b3ff64c-21f4-4bb5-8751-e9ae1637c1a4	b4661ac5-95c7-450e-8797-b2dbe04ad1ee.htseq.counts.gz	Transcriptome Profiling	Gene Expression Quantification	TCGA-LUAD	TCGA-50-5939	TCGA-50-5939-01A	Primary Tumor
59fbdda7-7cd1-44e3-8b18-736e6e3898b2	32f7779d-9065-4241-ad44-efe90148ac23.htseq.counts.gz	Transcriptome Profiling	Gene Expression Quantification	TCGA-LUAD	TCGA-50-6595	TCGA-50-6595-01A	Primary Tumor
dd6d7d90-a1bb-4d40-8d8f-dc09f57ad9fd	085bdf94-a24f-4511-8d3f-d0c91f7e6947.htseq.counts.gz	Transcriptome Profiling	Gene Expression Quantification	TCGA-LUSC	TCGA-51-4079	TCGA-51-4079-01A	Primary Tumor
11993d80-ed0f-4649-aa65-eb84537635a1	47190c04-2d8f-4b9b-b0a7-b3ae9b6c26b2.htseq.counts.gz	Transcriptome Profiling	Gene Expression Quantification	TCGA-LUSC	TCGA-51-4081	TCGA-51-4081-01A	Primary Tumor
ca57a7b9-b3f4-4174-acf4-0af44e52233c	9bab6023-8adb-4257-8c2a-88ddedf4a229.htseq.counts.gz	Transcriptome Profiling	Gene Expression Quantification	TCGA-LUAD	TCGA-55-6968	TCGA-55-6968-01A	Primary Tumor
088ff77c-c639-444f-a925-0757cb97d189	f4eb983f-0eee-4c8a-9f72-b5382957d377.htseq.counts.gz	Transcriptome Profiling	Gene Expression Quantification	TCGA-LUAD	TCGA-55-6970	TCGA-55-6970-01A	Primary Tumor
ab93f0f6-d381-46ae-9330-b5c20e4abcc5	55d79fa7-5feb-4c1a-9572-aaac7ba5eb7e.htseq.counts.gz	Transcriptome Profiling	Gene Expression Quantification	TCGA-LUAD	TCGA-55-6971	TCGA-55-6971-01A	Primary Tumor
7f1ddd77-50ac-4595-a104-fdbbaed434dc	6d53bf05-58d4-4633-b2da-0dd71d89ee91.htseq.counts.gz	Transcriptome Profiling	Gene Expression Quantification	TCGA-LUAD	TCGA-55-6972	TCGA-55-6972-01A	Primary Tumor
16717c82-a763-4fa2-8621-3fa445c3e32a	23894b02-d2b5-4a15-a11f-cf81d9d97f53.htseq.counts.gz	Transcriptome Profiling	Gene Expression Quantification	TCGA-LUAD	TCGA-55-6975	TCGA-55-6975-01A	Primary Tumor
b5206dc2-c8ea-4b06-869c-ea0663e43afa	12b16f45-0e5e-4c24-85b5-fd05a6482fa2.htseq.counts.gz	Transcriptome Profiling	Gene Expression Quantification	TCGA-LUAD	TCGA-55-6978	TCGA-55-6978-01A	Primary Tumor
496d1828-9028-45f1-8e60-0ff5a741da46	3d936a71-67c1-4173-82a4-12a667bcf3e9.htseq.counts.gz	Transcriptome Profiling	Gene Expression Quantification	TCGA-LUAD	TCGA-55-6979	TCGA-55-6979-01A	Primary Tumor
916f8b6b-aed8-4b59-b732-d69c6de026fa	3fbe693e-0d6c-4866-8b4d-2e9738c93e8d.htseq.counts.gz	Transcriptome Profiling	Gene Expression Quantification	TCGA-LUAD	TCGA-55-6980	TCGA-55-6980-01A	Primary Tumor
b418bbe2-aa91-4b09-b5d4-516c781a368d	7c1d57e4-ea8b-4634-8b1d-65ef201dda59.htseq.counts.gz	Transcriptome Profiling	Gene Expression Quantification	TCGA-LUAD	TCGA-55-6981	TCGA-55-6981-01A	Primary Tumor
ecd9091a-4d46-4a74-ada2-24c4b2e64526	6ad59e49-f417-4144-9c13-51b24f66422a.htseq.counts.gz	Transcriptome Profiling	Gene Expression Quantification	TCGA-LUAD	TCGA-55-6982	TCGA-55-6982-01A	Primary Tumor
b65c6b1a-01ca-4fe2-8ba7-e9db8447a81a	a506e085-33bc-432c-bffc-5dd858bcfb3f.htseq.counts.gz	Transcriptome Profiling	Gene Expression Quantification	TCGA-LUAD	TCGA-55-6984	TCGA-55-6984-01A	Primary Tumor
a085eaf7-b0af-4c76-bdd3-7ab187ea0989	3107533c-054e-463c-b2bc-73ba71ed133a.htseq.counts.gz	Transcriptome Profiling	Gene Expression Quantification	TCGA-LUAD	TCGA-55-6985	TCGA-55-6985-01A	Primary Tumor
f5cbece4-ef6e-4c40-a7bf-a82b4ca2d026	cc296619-683f-4339-ab1f-51d567fc678a.htseq.counts.gz	Transcriptome Profiling	Gene Expression Quantification	TCGA-LUAD	TCGA-55-6986	TCGA-55-6986-01A	Primary Tumor
c9bfc344-0c75-477f-808c-c6f3f82a2938	bb8f37b8-3ebf-4b05-8cf3-214b2c0ef735.htseq.counts.gz	Transcriptome Profiling	Gene Expression Quantification	TCGA-LUSC	TCGA-56-7222	TCGA-56-7222-01A	Primary Tumor
daa44ce1-1671-46b9-aa48-2f4155f0ee49	a998a5b1-397d-4497-a58c-9b9e1c7f491e.htseq.counts.gz	Transcriptome Profiling	Gene Expression Quantification	TCGA-LUSC	TCGA-56-7579	TCGA-56-7579-01A	Primary Tumor
1f144c57-45a9-491c-9530-d755b7ec3913	bd587a68-76f5-44f2-ac6b-f87523560f60.htseq.counts.gz	Transcriptome Profiling	Gene Expression Quantification	TCGA-LUSC	TCGA-56-7580	TCGA-56-7580-01A	Primary Tumor
abccce66-ac66-4ba8-be06-d05ba7d66bae	6976923e-a954-4ba0-9d1d-f97d7373ba48.htseq.counts.gz	Transcriptome Profiling	Gene Expression Quantification	TCGA-LUSC	TCGA-56-7582	TCGA-56-7582-01A	Primary Tumor
d5755552-53a9-4ed2-9a1d-12416d1925ab	a80301cb-eca4-4d79-99f9-d32a29c39b6b.htseq.counts.gz	Transcriptome Profiling	Gene Expression Quantification	TCGA-LUSC	TCGA-56-7730	TCGA-56-7730-01A	Primary Tumor
dc096e05-6bc6-46d1-ae8f-06402a29bef6	2092ab0d-6040-4a09-b175-bda5ebc9998a.htseq.counts.gz	Transcriptome Profiling	Gene Expression Quantification	TCGA-LUSC	TCGA-56-7731	TCGA-56-7731-01A	Primary Tumor
574abc9e-aeb3-4e64-bc64-d21d619401fe	00068002-f4f0-4610-bfe6-67169c760d21.htseq.counts.gz	Transcriptome Profiling	Gene Expression Quantification	TCGA-LUSC	TCGA-56-7823	TCGA-56-7823-01B	Primary Tumor
08b5b9bc-273b-4f63-90b9-d6b46cdd2651	05997328-b037-4fe8-aa48-fd5a0fa4c235.htseq.counts.gz	Transcriptome Profiling	Gene Expression Quantification	TCGA-LUSC	TCGA-56-8082	TCGA-56-8082-01A	Primary Tumor
04bee3c2-78f8-4345-b712-36f7b3a59753	c021cbb0-388a-4c5d-8cf3-edc5335a0113.htseq.counts.gz	Transcriptome Profiling	Gene Expression Quantification	TCGA-LUSC	TCGA-56-8083	TCGA-56-8083-01A	Primary Tumor
d8ddaaee-a398-433c-93aa-35489d22c9e9	f29ec34d-6066-425a-bccf-1dae2afb43a8.htseq.counts.gz	Transcriptome Profiling	Gene Expression Quantification	TCGA-LUSC	TCGA-56-8201	TCGA-56-8201-01A	Primary Tumor
eb511374-cb57-4d1d-adcb-eef77549c67d	73848cca-19bf-4de1-90ea-1725f617c550.htseq.counts.gz	Transcriptome Profiling	Gene Expression Quantification	TCGA-LUSC	TCGA-56-8309	TCGA-56-8309-01A	Primary Tumor
f6b00db0-f92d-4c77-9a54-43684b3e41af	21454a1b-20e1-4a4d-99b6-8ee30b1c979d.htseq.counts.gz	Transcriptome Profiling	Gene Expression Quantification	TCGA-LUSC	TCGA-56-8623	TCGA-56-8623-01A	Primary Tumor
d1773c1f-8e90-45c0-817f-ffdf842db267	856b6c07-2b53-4a35-9722-fd9925793778.htseq.counts.gz	Transcriptome Profiling	Gene Expression Quantification	TCGA-LUSC	TCGA-58-8386	TCGA-58-8386-01A	Primary Tumor
4b607642-7124-4d8c-ae6f-3d3b88ce08ad	9813b5d6-2309-4e67-85c0-1fae01d9672d.htseq.counts.gz	Transcriptome Profiling	Gene Expression Quantification	TCGA-LUSC	TCGA-60-2709	TCGA-60-2709-01A	Primary Tumor
c1d3cd9f-f856-49ef-9db0-39e619095e95	2d0ce6d3-9a09-46ba-9c91-bd4f3764e490.htseq.counts.gz	Transcriptome Profiling	Gene Expression Quantification	TCGA-LUAD	TCGA-73-4676	TCGA-73-4676-01A	Primary Tumor
a2373f57-fa14-4ee7-8c38-cbf9ff0f0352	bf48b226-c7ef-4fc7-bcb5-de5025763bdb.htseq.counts.gz	Transcriptome Profiling	Gene Expression Quantification	TCGA-LUSC	TCGA-77-7138	TCGA-77-7138-01A	Primary Tumor
2e61f828-0f1c-4714-b84e-09f2ba060a32	b2a41a93-9530-49b8-964d-d58df94fef9f.htseq.counts.gz	Transcriptome Profiling	Gene Expression Quantification	TCGA-LUSC	TCGA-77-7142	TCGA-77-7142-01A	Primary Tumor
2a6931a9-c97e-4d53-8cfd-0394c9a5d311	f3bc810a-edc7-4412-9e09-006c0bcf2550.htseq.counts.gz	Transcriptome Profiling	Gene Expression Quantification	TCGA-LUSC	TCGA-77-7335	TCGA-77-7335-01A	Primary Tumor
3ef61c4e-245c-4a79-8a7d-cd914ca1178c	a092dfa4-5455-4c0d-9eb5-f3363fd680e8.htseq.counts.gz	Transcriptome Profiling	Gene Expression Quantification	TCGA-LUSC	TCGA-77-7337	TCGA-77-7337-01A	Primary Tumor
58c0f434-7268-4bef-893a-242430dfcd7f	88cf0020-b8b7-4d6e-a5e9-313ee7dcf479.htseq.counts.gz	Transcriptome Profiling	Gene Expression Quantification	TCGA-LUSC	TCGA-77-7338	TCGA-77-7338-01A	Primary Tumor
1684a071-c999-4820-bc4c-d56cf66adaed	3a238e45-6725-42d4-9ccb-378c0a198080.htseq.counts.gz	Transcriptome Profiling	Gene Expression Quantification	TCGA-LUSC	TCGA-77-8007	TCGA-77-8007-01A	Primary Tumor
025cab33-0b42-440c-9cca-a746e7d4022b	e81fc37c-f65b-4e69-b03a-e522fc76ec08.htseq.counts.gz	Transcriptome Profiling	Gene Expression Quantification	TCGA-LUSC	TCGA-77-8008	TCGA-77-8008-01A	Primary Tumor
927f75f7-a758-454a-a8a9-2cdc59252ae3	1590bb02-832b-4594-a1a8-ffc0dc3b0c96.htseq.counts.gz	Transcriptome Profiling	Gene Expression Quantification	TCGA-LUSC	TCGA-85-7710	TCGA-85-7710-01A	Primary Tumor
4ee0665a-49b1-4a80-a481-187f3900e135	e8572c09-d77c-456c-9a8a-7f5351502a01.htseq.counts.gz	Transcriptome Profiling	Gene Expression Quantification	TCGA-LUSC	TCGA-90-6837	TCGA-90-6837-01A	Primary Tumor
740b6036-50ba-40a6-9137-1cfb06145766	d0add3e1-2ece-4563-8189-41a034ccbec2.htseq.counts.gz	Transcriptome Profiling	Gene Expression Quantification	TCGA-LUSC	TCGA-90-7767	TCGA-90-7767-01A	Primary Tumor
323d5524-de9e-4fbc-81a0-f480e4bcad78	d5f29606-e2c0-42a9-af59-fb178fcf7201.htseq.counts.gz	Transcriptome Profiling	Gene Expression Quantification	TCGA-LUAD	TCGA-91-6828	TCGA-91-6828-01A	Primary Tumor
782c15f6-580e-42be-91f3-f6458a17d6b0	e750282f-7315-46bb-9911-5bdac74fb1eb.htseq.counts.gz	Transcriptome Profiling	Gene Expression Quantification	TCGA-LUAD	TCGA-91-6829	TCGA-91-6829-01A	Primary Tumor
f4f8a40c-ba39-4318-9c7a-b50bea64d98a	34dfd211-d264-4904-b595-a50b36f15c36.htseq.counts.gz	Transcriptome Profiling	Gene Expression Quantification	TCGA-LUAD	TCGA-91-6831	TCGA-91-6831-01A	Primary Tumor
90c51069-913b-40b7-aa49-87d7c83f8da0	69ad4bfb-b94a-4b72-986b-d6a73febd362.htseq.counts.gz	Transcriptome Profiling	Gene Expression Quantification	TCGA-LUAD	TCGA-91-6835	TCGA-91-6835-01A	Primary Tumor
c7dbb413-1f2c-472e-8158-6bd6fd69a77a	e879390d-b662-4121-8137-e35bf208edac.htseq.counts.gz	Transcriptome Profiling	Gene Expression Quantification	TCGA-LUAD	TCGA-91-6836	TCGA-91-6836-01A	Primary Tumor
e56f6e88-dfd5-4074-9235-7a9a843fe7ae	b0a26c8d-9863-4352-8abe-dde66bdb8e55.htseq.counts.gz	Transcriptome Profiling	Gene Expression Quantification	TCGA-LUAD	TCGA-91-6847	TCGA-91-6847-01A	Primary Tumor
7ed5c3fe-5e5b-45ed-b873-5c333f641422	16c42b24-fcaf-43e2-8f52-d7488f82257b.htseq.counts.gz	Transcriptome Profiling	Gene Expression Quantification	TCGA-LUAD	TCGA-91-6849	TCGA-91-6849-01A	Primary Tumor
a765f302-b49b-454a-b866-106dbe6b2250	d076a8ce-ccc9-4b1d-9486-ad4e63b6f603.htseq.counts.gz	Transcriptome Profiling	Gene Expression Quantification	TCGA-LUSC	TCGA-92-7340	TCGA-92-7340-01A	Primary Tumor
fc5cfde3-5f25-419a-a44a-308b6d31752b	7fd4d7c0-5dd2-4ce8-a1ec-3f0271bf04d2.htseq.counts.gz	Transcriptome Profiling	Gene Expression Quantification	TCGA-LUSC	TCGA-22-4593	TCGA-22-4593-11A	Solid Tissue Normal
bee45f00-581a-4a56-a59e-f6b4ba9e0e54	378d4b61-b44c-4aed-86e9-be63913aaf66.htseq.counts.gz	Transcriptome Profiling	Gene Expression Quantification	TCGA-LUSC	TCGA-22-4609	TCGA-22-4609-11A	Solid Tissue Normal
e0e94378-78de-499e-a7f8-de6dcb252902	fa0419a3-7d4d-40fe-aceb-3d70965387e3.htseq.counts.gz	Transcriptome Profiling	Gene Expression Quantification	TCGA-LUSC	TCGA-22-5471	TCGA-22-5471-11A	Solid Tissue Normal
94a2c73d-9a28-40da-af95-79de2371c35e	cd961e28-af13-4780-a068-35ff5548a3d2.htseq.counts.gz	Transcriptome Profiling	Gene Expression Quantification	TCGA-LUSC	TCGA-22-5472	TCGA-22-5472-11A	Solid Tissue Normal
cffb54e6-03d9-46d1-88a9-5d829aea15e6	8ff70f54-8735-40b1-a556-b96e8889cc0f.htseq.counts.gz	Transcriptome Profiling	Gene Expression Quantification	TCGA-LUSC	TCGA-22-5478	TCGA-22-5478-11A	Solid Tissue Normal
61f87fd7-2eb1-45da-bad8-747dd19e95a8	03611591-08da-45c5-bfe5-ce511a2cc341.htseq.counts.gz	Transcriptome Profiling	Gene Expression Quantification	TCGA-LUSC	TCGA-22-5481	TCGA-22-5481-11A	Solid Tissue Normal
8cf4c669-ab49-41a6-b493-2b95e0e5dc15	5e010a9a-7f65-434b-ae4c-43948461187c.htseq.counts.gz	Transcriptome Profiling	Gene Expression Quantification	TCGA-LUSC	TCGA-22-5482	TCGA-22-5482-11A	Solid Tissue Normal
9a54baa6-12b6-4b1e-949e-e57810db7ac8	29b6e624-9539-4abc-b80f-b5c7b65948fc.htseq.counts.gz	Transcriptome Profiling	Gene Expression Quantification	TCGA-LUSC	TCGA-22-5483	TCGA-22-5483-11A	Solid Tissue Normal
edfb6fac-0382-4c24-81c2-649713c899e5	dd5a0067-d77e-40e7-a42f-064d7cfab3d6.htseq.counts.gz	Transcriptome Profiling	Gene Expression Quantification	TCGA-LUSC	TCGA-22-5489	TCGA-22-5489-11A	Solid Tissue Normal
917f39cb-cd29-41d5-9b72-cc4d14aac2a0	5774022a-7bf2-4fdd-a4a5-f9aa33c2174d.htseq.counts.gz	Transcriptome Profiling	Gene Expression Quantification	TCGA-LUSC	TCGA-22-5491	TCGA-22-5491-11A	Solid Tissue Normal
4221fb8c-44e6-4e2a-9207-d8868cfb6ce5	118933b6-86c7-4668-9973-424ece352a60.htseq.counts.gz	Transcriptome Profiling	Gene Expression Quantification	TCGA-LUSC	TCGA-33-4587	TCGA-33-4587-11A	Solid Tissue Normal
92ab7ab5-7695-4aa2-81e9-6c6759f37b49	71550bf2-086d-46ac-aee3-958bbac2d2ab.htseq.counts.gz	Transcriptome Profiling	Gene Expression Quantification	TCGA-LUSC	TCGA-33-6737	TCGA-33-6737-11A	Solid Tissue Normal
931e5b4c-523c-438d-804c-b2d18e8b6d6e	c3479764-edbf-49ba-afd0-9d7981b715c0.htseq.counts.gz	Transcriptome Profiling	Gene Expression Quantification	TCGA-LUSC	TCGA-34-7107	TCGA-34-7107-11A	Solid Tissue Normal
5d98c562-3b6c-458d-bc65-079e5d19137b	fa77c95f-1ec9-439f-81bd-7ec7a62ecbe0.htseq.counts.gz	Transcriptome Profiling	Gene Expression Quantification	TCGA-LUSC	TCGA-34-8454	TCGA-34-8454-11A	Solid Tissue Normal
09b4d8e9-c0c7-478f-b6dc-e6552f38a67f	b9010a9a-7ee9-4f57-a1d3-5bba72acb67d.htseq.counts.gz	Transcriptome Profiling	Gene Expression Quantification	TCGA-LUAD	TCGA-38-4625	TCGA-38-4625-11A	Solid Tissue Normal
3d169b9c-60d2-4a42-974a-051946d0ee03	bfcc0178-87a0-481d-b694-eb429fdfbaf4.htseq.counts.gz	Transcriptome Profiling	Gene Expression Quantification	TCGA-LUAD	TCGA-38-4626	TCGA-38-4626-11A	Solid Tissue Normal
90136c58-605a-404f-8b1e-162b42488974	d3771f3a-ebc8-4ed6-97f9-6d6003d8470a.htseq.counts.gz	Transcriptome Profiling	Gene Expression Quantification	TCGA-LUAD	TCGA-38-4627	TCGA-38-4627-11A	Solid Tissue Normal
706514bc-d7ab-4b10-b140-56616b2b0bd3	9d7486ce-efb9-413f-80b1-e47971625875.htseq.counts.gz	Transcriptome Profiling	Gene Expression Quantification	TCGA-LUAD	TCGA-38-4632	TCGA-38-4632-11A	Solid Tissue Normal
b26599ce-2389-4f0a-94f5-8486e47402f2	779250be-012c-4e5b-9b4e-258192607c4b.htseq.counts.gz	Transcriptome Profiling	Gene Expression Quantification	TCGA-LUSC	TCGA-39-5040	TCGA-39-5040-11A	Solid Tissue Normal
e7140700-7f43-463d-92a3-787b88365303	edafd326-8c3c-4ae5-8617-e1592db868eb.htseq.counts.gz	Transcriptome Profiling	Gene Expression Quantification	TCGA-LUSC	TCGA-43-5670	TCGA-43-5670-11A	Solid Tissue Normal
f69c5790-cd9d-4bc2-bc72-ffcf0a0068e8	153cb1b1-774c-4e65-b209-6a462b68cfc5.htseq.counts.gz	Transcriptome Profiling	Gene Expression Quantification	TCGA-LUSC	TCGA-43-6143	TCGA-43-6143-11A	Solid Tissue Normal
12aa0ca8-5466-4677-a304-0584d1e806d5	84f524b2-4e5b-46bf-aa8a-81779ab29f90.htseq.counts.gz	Transcriptome Profiling	Gene Expression Quantification	TCGA-LUSC	TCGA-43-6647	TCGA-43-6647-11A	Solid Tissue Normal
818d01aa-eb94-4461-8586-2d1b7c8ef60d	80dfa38c-5905-4a58-bb0c-246dccc2bbc7.htseq.counts.gz	Transcriptome Profiling	Gene Expression Quantification	TCGA-LUSC	TCGA-43-6771	TCGA-43-6771-11A	Solid Tissue Normal
d7c588ad-ba23-4399-8d08-b4028a7bed48	18f0b34c-d2f6-4746-b450-8ed3def9e334.htseq.counts.gz	Transcriptome Profiling	Gene Expression Quantification	TCGA-LUSC	TCGA-43-6773	TCGA-43-6773-11A	Solid Tissue Normal
4a109268-236f-4bcb-8224-fa841859a5e6	cde3831b-6eaf-4404-8357-f700f77f94e3.htseq.counts.gz	Transcriptome Profiling	Gene Expression Quantification	TCGA-LUSC	TCGA-43-7657	TCGA-43-7657-11A	Solid Tissue Normal
2a2f0f28-68dc-4ef8-91de-a051c48013fa	306df79f-3f2c-4631-b527-7d79336bc573.htseq.counts.gz	Transcriptome Profiling	Gene Expression Quantification	TCGA-LUSC	TCGA-43-7658	TCGA-43-7658-11A	Solid Tissue Normal
5e856178-7b94-4999-9e16-3f72af4fad2b	ae538e05-955a-4e79-b42d-85ae4fdb50c4.htseq.counts.gz	Transcriptome Profiling	Gene Expression Quantification	TCGA-LUAD	TCGA-44-2655	TCGA-44-2655-11A	Solid Tissue Normal
0953ce77-71fe-4942-96be-27658135bbd8	557b2e70-c648-4da7-90b6-b2d844e9b6ac.htseq.counts.gz	Transcriptome Profiling	Gene Expression Quantification	TCGA-LUAD	TCGA-44-2657	TCGA-44-2657-11A	Solid Tissue Normal
e226bb40-09aa-4f68-ac77-ab292ef34feb	6d158f35-9847-41fd-814e-9bb63cca955f.htseq.counts.gz	Transcriptome Profiling	Gene Expression Quantification	TCGA-LUAD	TCGA-44-2661	TCGA-44-2661-11A	Solid Tissue Normal
6ce37153-d523-437a-ac96-c098a0c9eb60	783a2365-c4a2-4db4-ab14-d52e603d8230.htseq.counts.gz	Transcriptome Profiling	Gene Expression Quantification	TCGA-LUAD	TCGA-44-2662	TCGA-44-2662-11A	Solid Tissue Normal
04bdcd2b-6dde-4c5a-a0cc-31941f3fe3dd	027ec9be-7e41-44df-8f61-1e5698303eac.htseq.counts.gz	Transcriptome Profiling	Gene Expression Quantification	TCGA-LUAD	TCGA-44-2665	TCGA-44-2665-11A	Solid Tissue Normal
f71781db-e0dc-41d6-beb4-5efe81447a29	cecac722-4fe4-45e5-85e9-a4ce24c567b2.htseq.counts.gz	Transcriptome Profiling	Gene Expression Quantification	TCGA-LUAD	TCGA-44-2668	TCGA-44-2668-11A	Solid Tissue Normal
9cd9f2a1-ae09-4c5e-a832-e3c77034443b	69f590a7-8b7d-46e4-9a90-a1a3d59771f9.htseq.counts.gz	Transcriptome Profiling	Gene Expression Quantification	TCGA-LUAD	TCGA-44-3396	TCGA-44-3396-11A	Solid Tissue Normal
c850a269-deeb-4e5b-96fb-e4436357cfe8	3b8a5a07-1e30-42f3-92ad-6bd4226f6c9f.htseq.counts.gz	Transcriptome Profiling	Gene Expression Quantification	TCGA-LUAD	TCGA-44-3398	TCGA-44-3398-11B	Solid Tissue Normal
fe4fc0e0-4068-449f-96b1-5b23861dd652	b92498c2-6e54-4fd0-b752-18932e915381.htseq.counts.gz	Transcriptome Profiling	Gene Expression Quantification	TCGA-LUAD	TCGA-44-5645	TCGA-44-5645-11A	Solid Tissue Normal
a3eec6fd-74e2-4683-8d54-e72e628fabf6	cd1665ab-4599-49b1-9d3d-b106dfbf8bcc.htseq.counts.gz	Transcriptome Profiling	Gene Expression Quantification	TCGA-LUAD	TCGA-44-6145	TCGA-44-6145-11A	Solid Tissue Normal
03b4cdde-2bbf-478d-b751-8fb592e99667	35a20ef3-e207-45f7-9854-6b565e8f3849.htseq.counts.gz	Transcriptome Profiling	Gene Expression Quantification	TCGA-LUAD	TCGA-44-6147	TCGA-44-6147-11A	Solid Tissue Normal
2bee31d3-c2d7-4ae7-b246-c82dd6eee91f	dfb56742-389a-4c33-992e-8b3014c882e0.htseq.counts.gz	Transcriptome Profiling	Gene Expression Quantification	TCGA-LUAD	TCGA-44-6776	TCGA-44-6776-11A	Solid Tissue Normal
39c77c25-a12e-4067-a021-02dca041fa49	0933e6f7-e2ac-4dc0-b34e-4a45109a28b7.htseq.counts.gz	Transcriptome Profiling	Gene Expression Quantification	TCGA-LUAD	TCGA-44-6777	TCGA-44-6777-11A	Solid Tissue Normal
5c3526dd-343b-452b-bd79-876af18dbbc9	ac5bc405-b210-4bf3-a4e6-6ff071aa59c7.htseq.counts.gz	Transcriptome Profiling	Gene Expression Quantification	TCGA-LUAD	TCGA-44-6778	TCGA-44-6778-11A	Solid Tissue Normal
c425fe06-a1c3-4b2c-a09e-4f2981770196	708e035d-e38b-4969-a96e-f7c324b3f8a3.htseq.counts.gz	Transcriptome Profiling	Gene Expression Quantification	TCGA-LUAD	TCGA-49-4490	TCGA-49-4490-11A	Solid Tissue Normal
9b4b5fb6-e021-48aa-a9eb-ef3a40fa9b76	2b2b6341-1f6d-4acc-8a67-0ba8ab051ee8.htseq.counts.gz	Transcriptome Profiling	Gene Expression Quantification	TCGA-LUAD	TCGA-49-4512	TCGA-49-4512-11A	Solid Tissue Normal
bcc3ca87-4c57-439c-8582-c00c0d98ea9e	6d0cf353-e818-4173-a200-2c8dd85d49f1.htseq.counts.gz	Transcriptome Profiling	Gene Expression Quantification	TCGA-LUAD	TCGA-49-6743	TCGA-49-6743-11A	Solid Tissue Normal
c56b4ece-fc5c-4c53-a4f1-477537b33c8a	fde67178-6278-4872-a2c4-cfa32f71fdbe.htseq.counts.gz	Transcriptome Profiling	Gene Expression Quantification	TCGA-LUAD	TCGA-49-6744	TCGA-49-6744-11A	Solid Tissue Normal
26748992-7910-4a84-bfbd-9dbd7c28145a	f204f6b8-03fb-4464-922d-de9fffeff9d5.htseq.counts.gz	Transcriptome Profiling	Gene Expression Quantification	TCGA-LUAD	TCGA-49-6745	TCGA-49-6745-11A	Solid Tissue Normal
a9a74c2f-e641-4235-96bb-05a10646275d	d179f9d5-0b8c-459e-9f47-271b25887c3c.htseq.counts.gz	Transcriptome Profiling	Gene Expression Quantification	TCGA-LUAD	TCGA-49-6761	TCGA-49-6761-11A	Solid Tissue Normal
b5c7017d-e865-4448-aab2-7db96d34ad0f	ba4cd1d6-7233-400e-9b74-11c0561193bf.htseq.counts.gz	Transcriptome Profiling	Gene Expression Quantification	TCGA-LUAD	TCGA-50-5930	TCGA-50-5930-11A	Solid Tissue Normal
e2042175-b2ed-44d4-b143-e79ffe26afef	dfbd7fa2-381f-4d52-a997-8e9ec71f760f.htseq.counts.gz	Transcriptome Profiling	Gene Expression Quantification	TCGA-LUAD	TCGA-50-5931	TCGA-50-5931-11A	Solid Tissue Normal
1259fc1b-7fc8-4da6-97f8-9db96f5cd1bc	2291ce95-0573-4402-8c25-ec5a824212d9.htseq.counts.gz	Transcriptome Profiling	Gene Expression Quantification	TCGA-LUAD	TCGA-50-5932	TCGA-50-5932-11A	Solid Tissue Normal
4f222653-52ea-4adc-975d-b181a2889525	562cb51b-fef8-4d61-9067-9177a2249c45.htseq.counts.gz	Transcriptome Profiling	Gene Expression Quantification	TCGA-LUAD	TCGA-50-5933	TCGA-50-5933-11A	Solid Tissue Normal
0268d740-37f4-48ad-a9a6-0fad12d26d8e	35a1df51-9daf-4d8b-ab87-222b8562244a.htseq.counts.gz	Transcriptome Profiling	Gene Expression Quantification	TCGA-LUAD	TCGA-50-5935	TCGA-50-5935-11A	Solid Tissue Normal
214a3018-5f2f-4340-bde2-7f893b84e573	bc81c085-a31e-4b2d-9697-3680d9b0f132.htseq.counts.gz	Transcriptome Profiling	Gene Expression Quantification	TCGA-LUAD	TCGA-50-5939	TCGA-50-5939-11A	Solid Tissue Normal
e00d3b16-35f7-4f78-8691-a96344318212	c962af41-67e1-4e18-9d59-cee591ef98f9.htseq.counts.gz	Transcriptome Profiling	Gene Expression Quantification	TCGA-LUAD	TCGA-50-6595	TCGA-50-6595-11A	Solid Tissue Normal
087b7930-d706-4ff0-bf37-ef30b40f525f	045e2535-012c-4cec-b386-9d6f62b91829.htseq.counts.gz	Transcriptome Profiling	Gene Expression Quantification	TCGA-LUSC	TCGA-51-4079	TCGA-51-4079-11A	Solid Tissue Normal
a8485548-4791-4e86-95e5-ec22c0fa91c7	631f56be-6fde-4e67-8ce1-83f01325d489.htseq.counts.gz	Transcriptome Profiling	Gene Expression Quantification	TCGA-LUSC	TCGA-51-4081	TCGA-51-4081-11A	Solid Tissue Normal
fbd13693-6d1a-4e73-a2ae-8d9630ddf688	e2e299f4-252f-4405-8245-2eb707337c26.htseq.counts.gz	Transcriptome Profiling	Gene Expression Quantification	TCGA-LUAD	TCGA-55-6968	TCGA-55-6968-11A	Solid Tissue Normal
6c9d7d9a-035a-4241-9a5b-f553e57bdbfa	73912113-540a-41bd-ada5-4f427592dfee.htseq.counts.gz	Transcriptome Profiling	Gene Expression Quantification	TCGA-LUAD	TCGA-55-6970	TCGA-55-6970-11A	Solid Tissue Normal
c6d6fa71-848e-4bda-8b11-2f1c1cd5e46d	f4a1e772-2a5e-4c0a-803a-1bdb2b376a47.htseq.counts.gz	Transcriptome Profiling	Gene Expression Quantification	TCGA-LUAD	TCGA-55-6971	TCGA-55-6971-11A	Solid Tissue Normal
80514b4b-da7a-455d-bc0d-8a3a1b7afaeb	4e3e715c-d067-48d9-96cc-0a49c3ac611a.htseq.counts.gz	Transcriptome Profiling	Gene Expression Quantification	TCGA-LUAD	TCGA-55-6972	TCGA-55-6972-11A	Solid Tissue Normal
9a721d29-4649-4098-bd37-72863a36a15f	39a4a8d9-029d-46bb-8d3e-6edd0d4d1191.htseq.counts.gz	Transcriptome Profiling	Gene Expression Quantification	TCGA-LUAD	TCGA-55-6975	TCGA-55-6975-11A	Solid Tissue Normal
10140ed6-2634-46e7-9e8d-7912a8ba794b	a32bbdca-c79c-49b9-bac7-8b442e4b47e0.htseq.counts.gz	Transcriptome Profiling	Gene Expression Quantification	TCGA-LUAD	TCGA-55-6978	TCGA-55-6978-11A	Solid Tissue Normal
bf77a97a-fb11-492d-b7d6-119f16b6b6c0	adf180fd-e40c-433a-af02-9c2cfe8174bd.htseq.counts.gz	Transcriptome Profiling	Gene Expression Quantification	TCGA-LUAD	TCGA-55-6979	TCGA-55-6979-11A	Solid Tissue Normal
2f0a9ef5-b2f4-4d26-b393-fb41e6787a03	e95d6e6b-6aaf-4003-9dc6-4b464a9d1725.htseq.counts.gz	Transcriptome Profiling	Gene Expression Quantification	TCGA-LUAD	TCGA-55-6980	TCGA-55-6980-11A	Solid Tissue Normal
b8db3596-831c-42e2-bb9d-ce13de5b2c9a	5da55f22-6bc2-4c07-88f1-6516db69deb3.htseq.counts.gz	Transcriptome Profiling	Gene Expression Quantification	TCGA-LUAD	TCGA-55-6981	TCGA-55-6981-11A	Solid Tissue Normal
64c6bb02-e3d5-4762-883a-c041097c6f94	1aeb8b9e-bf79-415d-a8dd-a63c3fbe2bab.htseq.counts.gz	Transcriptome Profiling	Gene Expression Quantification	TCGA-LUAD	TCGA-55-6982	TCGA-55-6982-11A	Solid Tissue Normal
dc02de08-0bd3-479b-8db7-bf5735d3b320	b580063a-0bcc-4816-b8ec-310890b995a5.htseq.counts.gz	Transcriptome Profiling	Gene Expression Quantification	TCGA-LUAD	TCGA-55-6984	TCGA-55-6984-11A	Solid Tissue Normal
fbfa116d-eea9-424a-90e3-725a3b8b3d0a	344d2093-8816-4f3b-a38c-cfc7ae7cd6ba.htseq.counts.gz	Transcriptome Profiling	Gene Expression Quantification	TCGA-LUAD	TCGA-55-6985	TCGA-55-6985-11A	Solid Tissue Normal
49b68318-2d19-45b4-abe9-7784cf1b7b07	5d259206-1431-48f8-abc3-3001bab5243d.htseq.counts.gz	Transcriptome Profiling	Gene Expression Quantification	TCGA-LUAD	TCGA-55-6986	TCGA-55-6986-11A	Solid Tissue Normal
4191f855-52c0-441e-b566-812c6dd5ca65	fb6c4eb2-06bf-44ce-9b90-a669c793ae8b.htseq.counts.gz	Transcriptome Profiling	Gene Expression Quantification	TCGA-LUSC	TCGA-56-7222	TCGA-56-7222-11A	Solid Tissue Normal
29dec939-10b2-4455-8385-8f1184187a41	f490e7cb-8d67-47af-85c0-5dd5c7139efd.htseq.counts.gz	Transcriptome Profiling	Gene Expression Quantification	TCGA-LUSC	TCGA-56-7579	TCGA-56-7579-11A	Solid Tissue Normal
6220b8a9-3a40-4aba-ba57-b5d76ba3e021	cfb70595-7191-40cc-802d-dad9cb578b1a.htseq.counts.gz	Transcriptome Profiling	Gene Expression Quantification	TCGA-LUSC	TCGA-56-7580	TCGA-56-7580-11A	Solid Tissue Normal
0d0bc489-f624-48e0-80cc-06498e4efc03	42646557-ce36-4faf-9340-ceb3fc0e969a.htseq.counts.gz	Transcriptome Profiling	Gene Expression Quantification	TCGA-LUSC	TCGA-56-7582	TCGA-56-7582-11A	Solid Tissue Normal
d588cd9f-718d-4e00-9cbf-4ebc10cf275e	fc2fcb44-c5cb-4b1a-822d-552f32866fe3.htseq.counts.gz	Transcriptome Profiling	Gene Expression Quantification	TCGA-LUSC	TCGA-56-7730	TCGA-56-7730-11A	Solid Tissue Normal
b0dadf35-e16a-4783-8b04-f65fca4477c6	f67f1243-3126-4dea-98bf-186ad3b3e164.htseq.counts.gz	Transcriptome Profiling	Gene Expression Quantification	TCGA-LUSC	TCGA-56-7731	TCGA-56-7731-11A	Solid Tissue Normal
515d4301-f912-4617-bdd1-6fda9e268c56	ab23d90a-ed58-4aec-b9bc-ba14d833ae68.htseq.counts.gz	Transcriptome Profiling	Gene Expression Quantification	TCGA-LUSC	TCGA-56-7823	TCGA-56-7823-11A	Solid Tissue Normal
c5122166-e673-4315-abaa-121b2da44930	c1edcfd5-32b1-40fd-b5e9-bbc4ab00625c.htseq.counts.gz	Transcriptome Profiling	Gene Expression Quantification	TCGA-LUSC	TCGA-56-8082	TCGA-56-8082-11A	Solid Tissue Normal
0eb11f5d-dafc-45aa-bc94-b9f57a0836fb	93b1f14d-cdb5-474f-aeda-b20e3ea8f2fb.htseq.counts.gz	Transcriptome Profiling	Gene Expression Quantification	TCGA-LUSC	TCGA-56-8083	TCGA-56-8083-11A	Solid Tissue Normal
c7ca507a-e532-4e59-b0e3-59aa9a522511	c81a6334-9098-4add-8e64-186606676c93.htseq.counts.gz	Transcriptome Profiling	Gene Expression Quantification	TCGA-LUSC	TCGA-56-8201	TCGA-56-8201-11A	Solid Tissue Normal
2f89d3d9-0480-4213-aab2-b19870c366b5	7e45a7f3-2613-498c-aa3b-d8cdc5001386.htseq.counts.gz	Transcriptome Profiling	Gene Expression Quantification	TCGA-LUSC	TCGA-56-8309	TCGA-56-8309-11A	Solid Tissue Normal
9ed7cfc5-da88-486c-a2c9-4ee7dae02fb9	1ea50a97-2adb-4252-aec8-2fe94d49b0a0.htseq.counts.gz	Transcriptome Profiling	Gene Expression Quantification	TCGA-LUSC	TCGA-56-8623	TCGA-56-8623-11A	Solid Tissue Normal
582343df-3acb-41e5-8940-db6615f634e1	dde579e0-d792-456b-a66b-f7ec72969680.htseq.counts.gz	Transcriptome Profiling	Gene Expression Quantification	TCGA-LUSC	TCGA-58-8386	TCGA-58-8386-11A	Solid Tissue Normal
c8d03a71-5e51-4a39-8652-0ef862453cb0	652ecf99-1af9-41fc-b0a5-d3e5c07a7b5d.htseq.counts.gz	Transcriptome Profiling	Gene Expression Quantification	TCGA-LUSC	TCGA-60-2709	TCGA-60-2709-11A	Solid Tissue Normal
75b2c8cb-edf2-4193-ad19-c818b2793c0b	fdeae242-eff2-405a-bf00-1af2a6987479.htseq.counts.gz	Transcriptome Profiling	Gene Expression Quantification	TCGA-LUAD	TCGA-73-4676	TCGA-73-4676-11A	Solid Tissue Normal
2de65f22-7c45-4909-a175-34e5a4570a19	e6862c5b-459e-40b5-9213-5fd7e1448be1.htseq.counts.gz	Transcriptome Profiling	Gene Expression Quantification	TCGA-LUSC	TCGA-77-7138	TCGA-77-7138-11A	Solid Tissue Normal
547fb1a8-ca5a-4a2f-bbef-ed6b57c6119a	da7e58d4-34e4-4809-95d1-becd983d1da4.htseq.counts.gz	Transcriptome Profiling	Gene Expression Quantification	TCGA-LUSC	TCGA-77-7142	TCGA-77-7142-11A	Solid Tissue Normal
dd16c5aa-2405-4a34-86b7-6edbc3ee460e	9ccbd5f1-d73c-4e77-b876-4cca362218b7.htseq.counts.gz	Transcriptome Profiling	Gene Expression Quantification	TCGA-LUSC	TCGA-77-7335	TCGA-77-7335-11A	Solid Tissue Normal
8e371293-9e63-47af-bd5a-e78fb74bd5c7	a75a9fcd-cc1d-4ef6-a213-dd468217ad5b.htseq.counts.gz	Transcriptome Profiling	Gene Expression Quantification	TCGA-LUSC	TCGA-77-7337	TCGA-77-7337-11A	Solid Tissue Normal
8762eacd-dd02-4f83-a202-af8d5057a8df	cf655a50-5d76-4625-a3d1-12643de2c2b3.htseq.counts.gz	Transcriptome Profiling	Gene Expression Quantification	TCGA-LUSC	TCGA-77-7338	TCGA-77-7338-11A	Solid Tissue Normal
86c23dc5-ce12-4ef1-b874-7f6119c76dc1	95aa5fa8-2945-4ffa-a38f-ee4a6326babb.htseq.counts.gz	Transcriptome Profiling	Gene Expression Quantification	TCGA-LUSC	TCGA-77-8007	TCGA-77-8007-11A	Solid Tissue Normal
b91b8950-5f5a-4f5a-9bb1-3ccdb3d4a7ec	5cf4c664-9f98-4e1e-a623-317660ee7f6a.htseq.counts.gz	Transcriptome Profiling	Gene Expression Quantification	TCGA-LUSC	TCGA-77-8008	TCGA-77-8008-11A	Solid Tissue Normal
0dcd932f-b9e7-42dc-b6f5-af199defe29f	4bc9290d-823f-4c98-8cca-f683588cbd49.htseq.counts.gz	Transcriptome Profiling	Gene Expression Quantification	TCGA-LUSC	TCGA-85-7710	TCGA-85-7710-11A	Solid Tissue Normal
3209225e-89f5-4dba-9bd8-f2df19ea6588	ba92f745-0592-4aca-9924-533486427c1b.htseq.counts.gz	Transcriptome Profiling	Gene Expression Quantification	TCGA-LUSC	TCGA-90-6837	TCGA-90-6837-11A	Solid Tissue Normal
3fba142f-1099-4b41-a8aa-b04043911424	4f49b63a-11d8-46f2-b359-fddc8b911a60.htseq.counts.gz	Transcriptome Profiling	Gene Expression Quantification	TCGA-LUSC	TCGA-90-7767	TCGA-90-7767-11A	Solid Tissue Normal
cbd48108-afce-4f8e-ab33-db9d567834d3	b2ca49c5-527d-43e0-8280-6fe8ff7b3738.htseq.counts.gz	Transcriptome Profiling	Gene Expression Quantification	TCGA-LUAD	TCGA-91-6828	TCGA-91-6828-11A	Solid Tissue Normal
6128062b-57a9-42dc-9a4a-c95b48103736	3fbc019c-2a61-48f6-9c6d-00823297ae53.htseq.counts.gz	Transcriptome Profiling	Gene Expression Quantification	TCGA-LUAD	TCGA-91-6829	TCGA-91-6829-11A	Solid Tissue Normal
21f2e1df-9797-4d33-ab48-34d4b53c25d8	890494a7-cfed-413e-97e9-2ccf0257d94a.htseq.counts.gz	Transcriptome Profiling	Gene Expression Quantification	TCGA-LUAD	TCGA-91-6831	TCGA-91-6831-11A	Solid Tissue Normal
8718d1dc-a543-414e-b2b0-36f3110408d1	252eeb0c-fad1-4c29-bdd8-57b511852de5.htseq.counts.gz	Transcriptome Profiling	Gene Expression Quantification	TCGA-LUAD	TCGA-91-6835	TCGA-91-6835-11A	Solid Tissue Normal
831ca509-b561-4bf0-a536-2749afe66422	ef9244df-399a-4646-b777-a25766835c8d.htseq.counts.gz	Transcriptome Profiling	Gene Expression Quantification	TCGA-LUAD	TCGA-91-6836	TCGA-91-6836-11A	Solid Tissue Normal
ae3f50ff-c20b-4d89-acab-d994b4ec3562	6f7a250a-353a-4306-8c29-eec6582884eb.htseq.counts.gz	Transcriptome Profiling	Gene Expression Quantification	TCGA-LUAD	TCGA-91-6847	TCGA-91-6847-11A	Solid Tissue Normal
66cb1ab2-787a-436e-9826-90211a052dee	2391658d-7cf2-4a09-8dd5-19ea7a37dadf.htseq.counts.gz	Transcriptome Profiling	Gene Expression Quantification	TCGA-LUAD	TCGA-91-6849	TCGA-91-6849-11A	Solid Tissue Normal
946e5313-5d65-49e3-ae63-62f3b29dd167	e00ee63c-c3d2-4233-8d54-bce01194b003.htseq.counts.gz	Transcriptome Profiling	Gene Expression Quantification	TCGA-LUSC	TCGA-92-7340	TCGA-92-7340-11A	Solid Tissue Normal
