# Supplementary material for: Integrative RNA-Seq and H3 Trimethylation ChIP-Seq Analysis of Human Lung Cancer Cells Isolated by Laser-Microdissection
Source: Cancers (Basel). 2021 Apr 5;13(7):1719. doi: 10.3390/cancers13071719 (PMC8038546; doi:10.3390/cancers13071719)
Supplement: Supplementary file 1 [file cancers-13-01719-s001.zip › Supplementary_Table-S3_ENCODEsamples.xls]

## Sheet: ChIPseqData of adultNormal lung
Data name	Data file	Sample	Replicate	Link to data	Rename
ENCFF772RXF	ENCFF772RXF.fastq	Control_1	rep1	https://www.encodeproject.org/experiments/ENCSR750DLX/	ECL1R1
ENCFF640NXU	ENCFF640NXU.fastq	Control_1	rep2	https://www.encodeproject.org/experiments/ENCSR750DLX/	ECL1R2
ENCFF406XTQ	ENCFF406XTQ.fastq	Atb_1	rep1	https://www.encodeproject.org/experiments/ENCSR429VWL/	ECL1R1
ENCFF816JXB	ENCFF816JXB.fastq	Atb_1	rep2	https://www.encodeproject.org/experiments/ENCSR429VWL/	ECL1R2
ENCFF194AXF	ENCFF194AXF.fastq	Control_2	rep1	https://www.encodeproject.org/experiments/ENCSR774MLK/	ECL2R1
ENCFF569OWU	ENCFF569OWU.fastq	Control_2	rep2	https://www.encodeproject.org/experiments/ENCSR774MLK/	ECL2R2
ENCFF212SQO	ENCFF212SQO.fastq	Atb_2	rep1	https://www.encodeproject.org/experiments/ENCSR701FGA/	ECL2R1
ENCFF505ZAG	ENCFF505ZAG.fastq	Atb_2	rep2	https://www.encodeproject.org/experiments/ENCSR701FGA/	ECL2R2
ENCFF328QHK	ENCFF328QHK.fastq	Control_3	rep1	https://www.encodeproject.org/experiments/ENCSR422TGJ/	ECL3R1
ENCFF429SOB	ENCFF429SOB.fastq	Control_3	rep2	https://www.encodeproject.org/experiments/ENCSR422TGJ/	ECL3R2
ENCFF147ZDW	ENCFF147ZDW.fastq	Atb_3	rep1	https://www.encodeproject.org/experiments/ENCSR208WDY/	ECL3R1
ENCFF015NLW	ENCFF015NLW.fastq	Atb_3	rep2	https://www.encodeproject.org/experiments/ENCSR208WDY/	ECL3R2
