# Supplementary material for: Integrative RNA-Seq and H3 Trimethylation ChIP-Seq Analysis of Human Lung Cancer Cells Isolated by Laser-Microdissection
Source: Cancers (Basel). 2021 Apr 5;13(7):1719. doi: 10.3390/cancers13071719 (PMC8038546; doi:10.3390/cancers13071719)
Supplement: Supplementary file 1 [file cancers-13-01719-s001.zip › Supplementary_Table-S4_RNAseqMappingQC.xls]

## Sheet: RNA-seq mapping quality 
		Sample ID	Subtype	Library	Read length	Total Reads	Properly mapped paired reads	Properly mapped paired reads (%)
12	N	12N	LUSC	Normal	36	35765678	32945170	0.921139
13	N	13N	LUSC	Normal	36	48430434	44069742	0.90996
14	N	14N	LUSC	Normal	36	53230096	49392430	0.927904
15	N	15N	LUSC	Normal	36	44082318	40243352	0.912914
16	N	16N	LUAD	Normal	36	35791906	32862252	0.918148
17	N	17N	LUAD	Normal	36	43083112	38912408	0.903194
18	N	18N	LUAD	Normal	36	48091314	43949294	0.913872
19	N	19N	LUAD	Normal	36	46921346	43499006	0.927062
20	N	20N	LUAD	Normal	36	33887668	31272320	0.922823
21	N	21N	LUAD	Normal	36	39420588	35770072	0.907396
12	S	12S	LUSC	Stroma	36	37642752	33257658	0.883508
13	S	13S	LUSC	Stroma	36	46245646	42510326	0.919229
14	S	14S	LUSC	Stroma	36	40696750	36412850	0.894736
15	S	15S	LUSC	Stroma	36	51596452	47851918	0.927427
16	S	16S	LUAD	Stroma	36	44078272	40474096	0.918232
17	S	17S	LUAD	Stroma	36	38954608	35354584	0.907584
18	S	18S	LUAD	Stroma	36	43540876	40081658	0.920552
19	S	19S	LUAD	Stroma	36	44281868	40748396	0.920205
20	S	20S	LUAD	Stroma	36	35914974	32944692	0.917297
21	S	21S	LUAD	Stroma	36	32920610	30290256	0.9201
12	T	12T	LUSC	Tumor	36	34852780	29775550	0.854324
13	T	13T	LUSC	Tumor	36	49939886	45076676	0.902619
14	T	14T	LUSC	Tumor	36	37956190	33560498	0.88419
15	T	15T	LUSC	Tumor	36	40727014	38348396	0.941596
16	T	16T	LUAD	Tumor	36	35066472	31982134	0.912043
17	T	17T	LUAD	Tumor	36	36300772	32647332	0.899356
18	T	18T	LUAD	Tumor	36	50453600	46411670	0.919888
19	T	19T	LUAD	Tumor	36	40944540	37076572	0.905532
20	T	20T	LUAD	Tumor	36	38400664	34756868	0.905111
21	T	21T	LUAD	Tumor	36	40106038	35382858	0.882233
