# Supplementary material for: Integrative RNA-Seq and H3 Trimethylation ChIP-Seq Analysis of Human Lung Cancer Cells Isolated by Laser-Microdissection
Source: Cancers (Basel). 2021 Apr 5;13(7):1719. doi: 10.3390/cancers13071719 (PMC8038546; doi:10.3390/cancers13071719)
Supplement: Supplementary file 1 [file cancers-13-01719-s001.zip › Supplementary_Table-S5_RNAseqDEGs.xls]

## Sheet: RNAseq-LUNG-sig-DEGs
Gene ID	L2FC	FDR	Gene Symbol
ENSG00000237683	1.3015	1.36622e-05	AL627309.1
ENSG00000235373	1.03061	5.90002e-05	RP11-206L10.3
ENSG00000187583	2.49467	6.88321e-14	PLEKHN1
ENSG00000272512	-1.74089	6.39604e-05	RP11-54O7.17
ENSG00000188290	-1.02569	0.00409209	HES4
ENSG00000186827	-1.72765	0.00464169	TNFRSF4
ENSG00000169972	1.01321	0.00396302	PUSL1
ENSG00000228594	3.87921	1.98461e-06	C1orf233
ENSG00000189409	-1.62098	0.000113419	MMP23B
ENSG00000215914	-1.76822	0.00098743	MMP23A
ENSG00000271806	-1.35249	0.00783131	RP5-892K4.1
ENSG00000182873	-1.20132	0.00476221	RP11-181G12.2
ENSG00000269753	-4.06196	5.1455e-05	AL589739.1
ENSG00000130762	1.62583	2.96411e-06	ARHGEF16
ENSG00000196581	-1.65677	0.0037763	AJAP1
ENSG00000158286	1.30306	0.000525855	RNF207
ENSG00000069812	2.42531	0.00103576	HES2
ENSG00000074800	1.81694	3.46194e-07	ENO1
ENSG00000207865	1.19382	0.00606943	MIR34A
ENSG00000171603	1.26996	0.00134164	CLSTN1
ENSG00000142657	3.20953	3.06054e-08	PGD
ENSG00000116649	1.08917	0.00710403	SRM
ENSG00000116663	1.05515	0.00533678	FBXO6
ENSG00000028137	-1.76837	1.63647e-10	TNFRSF1B
ENSG00000239149	2.16012	1.65974e-05	SNORA59A
ENSG00000189337	-1.11551	0.00113225	KAZN
ENSG00000235084	1.64645	8.79765e-05	CHCHD2P6
ENSG00000162461	-1.44573	0.000368412	SLC25A34
ENSG00000233954	1.04819	0.000357076	RP11-169K16.7
ENSG00000142632	2.42632	9.2994e-16	ARHGEF19
ENSG00000226029	-1.01155	0.00637291	RP4-798A10.2
ENSG00000142619	3.09937	0.000655443	PADI3
ENSG00000179051	1.11414	1.348e-05	RCC2
ENSG00000169991	1.11118	0.00435559	IFFO2
ENSG00000053372	1.04362	0.000946896	MRTO4
ENSG00000158747	-1.99504	1.41641e-06	NBL1
ENSG00000127472	-1.33429	0.00751385	PLA2G5
ENSG00000227066	2.67858	0.00187886	RP3-340N1.2
ENSG00000162545	-3.36709	8.58328e-19	CAMK2N1
ENSG00000117245	-1.40392	0.00178404	KIF17
ENSG00000076864	1.44736	0.0078582	RAP1GAP
ENSG00000271840	-1.44262	0.00910539	RP1-224A6.9
ENSG00000133216	1.075	0.00122053	EPHB2
ENSG00000204219	1.16474	0.00784876	TCEA3
ENSG00000117318	-3.032	5.7858e-18	ID3
ENSG00000117308	1.24717	0.00085644	GALE
ENSG00000179163	1.31676	0.000409759	FUCA1
ENSG00000158055	2.04537	0.00334203	GRHL3
ENSG00000169504	-1.2332	0.00257264	CLIC4
ENSG00000117643	-1.08433	0.000709499	MAN1C1
ENSG00000197245	-3.71621	1.07531e-13	FAM110D
ENSG00000130695	1.30902	1.64577e-06	CEP85
ENSG00000176092	1.89437	0.000598329	AIM1L
ENSG00000175793	4.38456	2.21942e-08	SFN
ENSG00000175707	1.87268	1.28982e-05	C1orf172
ENSG00000225159	1.1023	0.00214103	NPM1P39
ENSG00000142748	-3.98484	2.18993e-08	FCN3
ENSG00000000938	-1.99584	9.34189e-08	FGR
ENSG00000126709	1.93666	0.000819342	IFI6
ENSG00000252947	1.13763	0.00324292	SCARNA1
ENSG00000130768	2.52341	9.49852e-06	SMPDL3B
ENSG00000228589	1.15815	0.000506169	SPCS2P4
ENSG00000214812	1.18561	0.00392153	RP5-1053E7.3
ENSG00000180198	1.73907	1.43233e-11	RCC1
ENSG00000242125	1.30384	0.00235676	SNHG3
ENSG00000162511	-1.21183	0.000367027	LAPTM5
ENSG00000168528	2.26398	9.96218e-10	SERINC2
ENSG00000142910	-1.47219	0.000230336	TINAGL1
ENSG00000220785	-2.5263	2.24038e-16	MTMR9LP
ENSG00000162522	1.7497	1.75919e-08	KIAA1522
ENSG00000121900	1.99987	3.36268e-08	TMEM54
ENSG00000189280	3.29528	0.000358566	GJB5
ENSG00000188910	2.50462	0.00316565	GJB3
ENSG00000187513	-3.25519	7.1634e-09	GJA4
ENSG00000142694	-1.22701	0.000620339	EVA1B
ENSG00000169218	-2.34994	1.89686e-08	RSPO1
ENSG00000183317	1.59287	0.00928786	EPHA10
ENSG00000185090	1.3181	0.00158088	MANEAL
ENSG00000197982	1.29823	0.000197887	C1orf122
ENSG00000215895	1.62455	9.39228e-06	RP11-334L9.1
ENSG00000158315	1.36679	0.000316471	RHBDL2
ENSG00000127603	-1.70271	9.39814e-14	MACF1
ENSG00000255103	-1.22977	4.83552e-07	KIAA0754
ENSG00000163909	-2.42539	1.24655e-12	HEYL
ENSG00000049089	1.3673	0.00657653	COL9A2
ENSG00000117394	4.8651	5.20214e-10	SLC2A1
ENSG00000066056	-3.19097	2.2063e-19	TIE1
ENSG00000117399	2.07487	0.00287951	CDC20
ENSG00000142949	1.7718	5.24623e-12	PTPRF
ENSG00000117407	3.12076	1.46569e-05	ARTN
ENSG00000159214	1.227	0.00527274	CCDC24
ENSG00000230615	-2.7163	4.20152e-06	RP5-1198O20.4
ENSG00000271647	1.48977	0.00261638	KRT8P47
ENSG00000233514	1.65826	0.000909005	RP11-570P14.1
ENSG00000173846	-1.86308	6.35801e-05	PLK3
ENSG00000222009	-2.42514	1.56608e-16	BTBD19
ENSG00000117450	1.67491	8.73868e-06	PRDX1
ENSG00000117448	1.03307	4.56262e-06	AKR1A1
ENSG00000162367	-3.25579	3.40937e-15	TAL1
ENSG00000123473	1.19473	0.00188412	STIL
ENSG00000117834	-1.59278	0.00634045	SLC5A9
ENSG00000233406	1.90301	1.46569e-05	RP11-296A18.5
ENSG00000266993	-1.76464	0.00187179	RP4-657D16.3
ENSG00000272100	-2.42685	0.00436406	RP11-155O18.6
ENSG00000162383	2.28078	0.00569861	SLC1A7
ENSG00000157184	1.15246	8.04594e-05	CPT2
ENSG00000270172	1.68739	0.000836701	RP5-1024G6.8
ENSG00000157193	1.62228	5.77949e-05	LRP8
ENSG00000237173	2.19819	0.000268849	RP5-866L20.2
ENSG00000006555	1.84492	3.97761e-07	TTC22
ENSG00000169174	-1.14092	0.00172099	PCSK9
ENSG00000162407	-1.83293	6.15816e-09	PPAP2B
ENSG00000225475	1.79985	0.000961916	RP11-377K22.2
ENSG00000184292	2.0582	6.72806e-05	TACSTD2
ENSG00000185839	1.07256	6.50282e-06	RP4-592A1.2
ENSG00000134709	1.71422	3.12484e-06	HOOK1
ENSG00000134716	1.32333	0.00296662	CYP2J2
ENSG00000212360	2.65221	0.00422085	RNU6-1177P
ENSG00000132854	-1.53237	0.0015027	KANK4
ENSG00000185483	-1.39756	0.000489234	ROR1
ENSG00000228056	1.61936	0.0053951	CFL1P3
ENSG00000116678	-3.43727	4.61909e-11	LEPR
ENSG00000184588	-2.02091	2.34096e-07	PDE4B
ENSG00000118473	-2.51361	4.85439e-11	SGIP1
ENSG00000152760	-2.73469	0.0001214	TCTEX1D1
ENSG00000172260	-2.21986	1.94584e-08	NEGR1
ENSG00000162624	-1.64571	0.00356133	LHX8
ENSG00000184005	-2.75027	8.01023e-13	ST6GALNAC3
ENSG00000226415	2.30282	6.44791e-07	TPI1P1
ENSG00000117069	-2.04659	0.000103671	ST6GALNAC5
ENSG00000162614	-2.20138	1.8818e-11	NEXN
ENSG00000162616	-1.4751	8.11443e-05	DNAJB4
ENSG00000137960	-3.61897	1.46881e-13	GIPC2
ENSG00000213560	1.34597	0.00282842	RP11-386I14.3
ENSG00000162618	-3.39216	9.46619e-14	ELTD1
ENSG00000117114	-2.47465	5.90116e-08	LPHN2
ENSG00000224494	-2.97752	3.96419e-06	HNRNPA3P14
ENSG00000137941	-2.08979	4.93296e-07	TTLL7
ENSG00000233061	-2.80721	6.83492e-06	TTLL7-IT1
ENSG00000226970	1.50984	0.00118252	RP11-82H13.2
ENSG00000153898	-1.67216	0.000879208	MCOLN2
ENSG00000055732	-1.43593	0.00194022	MCOLN3
ENSG00000142871	-1.96578	0.000288126	CYR61
ENSG00000137975	4.22981	5.08801e-05	CLCA2
ENSG00000117228	-1.49137	0.000241506	GBP1
ENSG00000234518	1.16664	0.00280904	PTGES3P1
ENSG00000162645	-1.36818	2.01241e-05	GBP2
ENSG00000213512	-1.85978	0.00246217	GBP7
ENSG00000162654	-2.79568	1.88264e-18	GBP4
ENSG00000183347	4.05627	6.40897e-06	GBP6
ENSG00000225492	-1.33065	0.000130094	GBP1P1
ENSG00000171492	1.18576	0.00108202	LRRC8D
ENSG00000162669	-1.59863	0.000377567	HFM1
ENSG00000203914	1.47688	1.65108e-06	HSP90B3P
ENSG00000069702	-2.9012	1.37703e-20	TGFBR3
ENSG00000239794	-4.72404	6.88377e-07	RN7SL653P
ENSG00000023909	2.38632	4.06152e-05	GCLM
ENSG00000198691	1.85952	0.000540228	ABCA4
ENSG00000137962	-1.99024	1.16462e-06	ARHGAP29
ENSG00000178596	1.80405	0.0032093	GAPDHP29
ENSG00000224081	1.4449	0.00293506	LINC01057
ENSG00000117600	-1.40477	0.00222734	LPPR4
ENSG00000099260	-2.75771	3.54215e-14	PALMD
ENSG00000223656	-3.17801	1.05164e-06	HMGB3P10
ENSG00000079335	-1.07006	0.000674889	CDC14A
ENSG00000162692	-1.85255	0.000570686	VCAM1
ENSG00000225938	-3.85799	6.16e-06	RP4-575N6.4
ENSG00000170989	-4.33093	4.1056e-33	S1PR1
ENSG00000260940	-2.25424	0.00191456	RP4-575N6.5
ENSG00000162631	-2.72213	1.44217e-07	NTNG1
ENSG00000224550	1.50061	0.000313784	RP11-270C12.3
ENSG00000134215	-1.14008	0.000741273	VAV3
ENSG00000116299	1.81171	0.00366222	KIAA1324
ENSG00000143126	1.73608	8.59298e-05	CELSR2
ENSG00000116396	-1.16202	2.00992e-05	KCNC4
ENSG00000143119	-1.22538	0.00351181	CD53
ENSG00000121931	1.37715	7.43142e-06	LRIF1
ENSG00000143110	-1.00557	0.00491492	C1orf162
ENSG00000197852	-1.39568	1.30666e-05	FAM212B
ENSG00000227811	-1.88575	0.000898512	FAM212B-AS1
ENSG00000231246	-1.94812	0.00623071	RP5-965F6.2
ENSG00000155380	2.36492	0.00174876	SLC16A1
ENSG00000188761	2.18156	0.000219271	BCL2L15
ENSG00000116774	-1.79263	3.05697e-07	OLFML3
ENSG00000236480	2.15371	1.46084e-06	PKMP1
ENSG00000134198	-2.53252	3.09376e-07	TSPAN2
ENSG00000143061	1.9754	6.91008e-08	IGSF3
ENSG00000116824	-1.60042	8.96866e-05	CD2
ENSG00000134247	2.46282	5.89462e-06	PTGFRN
ENSG00000229570	2.01298	0.00753846	GAPDHP58
ENSG00000240244	-2.1399	0.00131728	GAPDHP33
ENSG00000260941	-2.26062	0.00434374	LINC00622
ENSG00000143067	-1.3083	0.0015843	ZNF697
ENSG00000236933	-1.10613	0.000236283	RP11-439A17.7
ENSG00000203849	-1.78823	0.00150729	RP11-417J8.6
ENSG00000225015	-2.73277	2.80785e-08	SNX18P15
ENSG00000233218	-3.03424	4.09851e-08	SNX18P16
ENSG00000232745	-2.61308	6.99177e-08	ANKRD20A14P
ENSG00000232274	-2.74084	1.70673e-08	RP11-782C8.2
ENSG00000225278	-1.78192	0.00132241	RP11-782C8.5
ENSG00000242569	-1.78495	0.00075964	RP11-435B5.3
ENSG00000238261	-3.26309	1.17178e-10	RP11-435B5.5
ENSG00000236334	3.1276	0.00419523	PPIAL4G
ENSG00000196369	-1.16229	0.000248413	SRGAP2B
ENSG00000143127	-1.45277	0.00086282	ITGA10
ENSG00000131788	1.18698	2.08937e-05	PIAS3
ENSG00000230832	1.33858	0.00544137	RP11-325P15.2
ENSG00000131781	2.00837	0.00769085	FMO5
ENSG00000180867	1.81955	1.78048e-05	PDIA3P1
ENSG00000226015	1.40694	0.000213332	CCT8P1
ENSG00000213226	2.01469	0.00109607	RP11-337C18.4
ENSG00000116128	1.06838	0.000303562	BCL9
ENSG00000143140	-2.67802	1.14664e-06	GJA5
ENSG00000188092	1.08774	1.1484e-05	GPR89B
ENSG00000203814	2.20032	9.66624e-06	HIST2H2BF
ENSG00000203811	3.80936	5.56385e-07	HIST2H3C
ENSG00000183558	1.50142	0.00113545	HIST2H2AA3
ENSG00000261716	1.75786	7.76016e-07	RP11-196G18.22
ENSG00000203812	1.52682	0.000358566	HIST2H2AA4
ENSG00000203852	3.64942	3.68043e-08	HIST2H3A
ENSG00000182217	1.62845	0.00109303	HIST2H4B
ENSG00000184678	1.28119	0.00462644	HIST2H2BE
ENSG00000184270	1.23882	0.0089851	HIST2H2AB
ENSG00000143368	1.24349	4.98017e-06	SF3B4
ENSG00000023902	-1.39443	5.79563e-07	PLEKHO1
ENSG00000143374	1.12664	6.29347e-06	TARS2
ENSG00000143369	1.67156	0.00616734	ECM1
ENSG00000237781	-2.37061	2.51338e-06	RP11-54A4.2
ENSG00000143382	-1.1559	1.63928e-06	ADAMTSL4
ENSG00000203804	-1.57194	0.000538507	ADAMTSL4-AS1
ENSG00000264508	-1.56504	0.00103287	RN7SL473P
ENSG00000264584	-2.07636	8.74108e-05	RN7SL600P
ENSG00000143457	1.44343	1.45373e-06	GOLPH3L
ENSG00000143452	2.09503	0.000547255	HORMAD1
ENSG00000163141	1.38166	0.00021728	BNIPL
ENSG00000143443	1.49645	6.91351e-05	C1orf56
ENSG00000163155	1.08842	0.000634564	LYSMD1
ENSG00000159352	1.21613	1.40151e-09	PSMD4
ENSG00000143367	1.86754	2.73462e-08	TUFT1
ENSG00000232536	1.91986	0.00676742	RP11-74C1.4
ENSG00000223861	2.454	1.08482e-05	RP11-74C1.2
ENSG00000143436	1.10867	0.000184855	MRPL9
ENSG00000182134	1.49237	5.60881e-06	TDRKH
ENSG00000234614	1.9024	1.45059e-06	AL450992.2
ENSG00000163191	3.45044	5.10351e-10	S100A11
ENSG00000163207	3.07564	4.25914e-06	IVL
ENSG00000169474	4.14341	0.00678028	SPRR1A
ENSG00000169469	8.80651	3.05697e-07	SPRR1B
ENSG00000163216	4.59131	1.348e-05	SPRR2D
ENSG00000241794	2.99269	0.00239803	SPRR2A
ENSG00000203785	4.18364	0.00148481	SPRR2E
ENSG00000163220	3.44113	0.000388256	S100A9
ENSG00000237008	2.40897	0.000241052	AL591704.5
ENSG00000143546	4.12697	0.00162579	S100A8
ENSG00000197956	1.62122	0.000255248	S100A6
ENSG00000196154	-1.8915	7.01967e-06	S100A4
ENSG00000196754	4.99598	6.49469e-06	S100A2
ENSG00000188643	1.99208	0.000980633	S100A16
ENSG00000189334	3.08494	1.45377e-08	S100A14
ENSG00000143553	1.38843	0.00017635	SNAPIN
ENSG00000143621	1.54881	5.73155e-08	ILF2
ENSG00000169418	-2.44443	5.66014e-08	NPR1
ENSG00000143578	1.06805	7.83693e-05	CREB3L4
ENSG00000143543	1.29479	7.80955e-07	JTB
ENSG00000143612	1.35519	5.31279e-08	C1orf43
ENSG00000228264	1.38038	0.00725394	RP11-350G8.7
ENSG00000169291	-1.65747	0.000442328	SHE
ENSG00000143603	-1.45087	0.000370639	KCNN3
ENSG00000173207	2.16604	5.38342e-06	CKS1B
ENSG00000160688	1.19709	1.01215e-06	FLAD1
ENSG00000160685	1.33671	2.05436e-07	ZBTB7B
ENSG00000243364	2.68468	1.32242e-10	EFNA4
ENSG00000143590	2.73903	2.1545e-05	EFNA3
ENSG00000169242	1.67358	3.15791e-07	EFNA1
ENSG00000169241	1.9041	3.55735e-16	SLC50A1
ENSG00000179085	1.83714	1.55579e-06	DPM3
ENSG00000163462	1.55564	8.29713e-05	TRIM46
ENSG00000185499	2.45951	3.08369e-06	MUC1
ENSG00000160766	1.06739	0.00132959	GBAP1
ENSG00000177628	1.04468	0.000204755	GBA
ENSG00000125459	1.26316	8.10209e-05	MSTO1
ENSG00000132676	1.20395	2.86831e-10	DAP3
ENSG00000132718	-1.57003	4.77586e-09	SYT11
ENSG00000143622	1.23617	4.93223e-07	RIT1
ENSG00000132680	1.10019	3.08854e-08	KIAA0907
ENSG00000252808	1.30901	0.00210778	SCARNA4
ENSG00000160803	1.07112	2.77673e-11	UBQLN4
ENSG00000116586	1.59466	1.46922e-06	LAMTOR2
ENSG00000132698	2.77636	2.13074e-17	RAB25
ENSG00000254726	1.45817	0.000277649	MEX3A
ENSG00000196189	-1.65543	0.00508991	SEMA4A
ENSG00000163472	1.22851	0.00512403	TMEM79
ENSG00000198715	1.02833	4.5084e-05	C1orf85
ENSG00000163468	1.61385	5.21169e-09	CCT3
ENSG00000183856	1.6835	0.00012942	IQGAP3
ENSG00000163382	1.62279	1.41404e-06	APOA1BP
ENSG00000160818	1.27432	1.64461e-06	GPATCH4
ENSG00000272068	2.20177	0.00133317	RP11-284F21.9
ENSG00000272405	1.99182	0.00562111	RP11-284F21.10
ENSG00000229953	2.59289	0.000970343	RP11-284F21.7
ENSG00000132688	-2.88477	5.46351e-24	NES
ENSG00000143320	4.27801	5.88799e-17	CRABP2
ENSG00000143314	1.0683	5.31215e-06	MRPL24
ENSG00000143321	1.26187	2.89097e-05	HDGF
ENSG00000187800	-3.08661	2.96344e-14	PEAR1
ENSG00000224520	1.96933	3.68413e-05	KRT8P45
ENSG00000158477	1.70855	0.00445565	CD1A
ENSG00000236257	1.55657	0.00131339	EI24P2
ENSG00000231434	1.84743	0.000105649	RP11-144L1.8
ENSG00000225670	-2.09126	0.000241504	CTA-134P22.2
ENSG00000213088	-4.02031	2.05105e-11	DARC
ENSG00000269620	-2.51397	0.00192004	AL590560.1
ENSG00000085552	3.16684	4.40882e-16	IGSF9
ENSG00000235082	1.24224	0.00025098	SUMO1P3
ENSG00000162738	1.81383	0.000336725	VANGL2
ENSG00000162739	-1.24953	0.0074648	SLAMF6
ENSG00000066294	-1.06104	0.00328245	CD84
ENSG00000213080	1.57402	0.000272251	RP11-312J18.5
ENSG00000158764	-2.23816	0.000457262	ITLN2
ENSG00000158769	1.2744	3.65418e-06	F11R
ENSG00000215845	2.07363	1.09607e-06	TSTD1
ENSG00000143217	3.5305	2.48274e-25	PVRL4
ENSG00000143256	1.39741	0.000239813	PFDN2
ENSG00000158859	-3.41757	2.3444e-09	ADAMTS4
ENSG00000248485	3.43529	3.67287e-08	PCP4L1
ENSG00000143252	1.43676	7.57557e-08	SDHC
ENSG00000162747	-1.48376	0.000366268	FCGR3B
ENSG00000198929	1.53533	7.36219e-06	NOS1AP
ENSG00000239887	1.87327	7.6874e-07	C1orf226
ENSG00000152332	1.20413	0.000110538	UHMK1
ENSG00000162733	-1.26278	0.00278454	DDR2
ENSG00000132196	1.09891	7.34027e-05	HSD17B7
ENSG00000143248	-2.88856	3.93161e-17	RGS5
ENSG00000143228	2.32041	0.000574211	NUF2
ENSG00000213070	2.44996	1.84185e-08	HMGB3P6
ENSG00000143183	1.26892	5.97252e-06	TMCO1
ENSG00000152382	1.0057	0.00976435	TADA1
ENSG00000213068	1.4256	0.00541504	RP11-277B15.1
ENSG00000273160	-2.54378	0.00525827	RP11-104L21.3
ENSG00000143162	1.6806	9.87029e-05	CREG1
ENSG00000198771	-1.74579	1.63057e-06	RCSD1
ENSG00000197965	1.28058	2.61908e-06	MPZL1
ENSG00000224837	1.66777	0.00240688	GCSHP5
ENSG00000213064	1.03695	6.94322e-06	SFT2D2
ENSG00000227722	1.25089	0.00460189	RP5-1059H15.1
ENSG00000143196	-2.62242	2.76278e-08	DPT
ENSG00000143153	2.28279	1.03193e-09	ATP1B1
ENSG00000174175	-3.44292	1.00649e-11	SELP
ENSG00000007908	-2.97275	3.19829e-05	SELE
ENSG00000094963	-2.85446	6.88814e-08	FMO2
ENSG00000010165	1.08403	1.31046e-07	METTL13
ENSG00000224228	-3.06694	4.25248e-06	RP1-15D23.2
ENSG00000117593	1.0982	0.00337336	DARS2
ENSG00000208317	1.76859	0.000428571	SNORD78
ENSG00000116161	1.40788	7.70165e-07	CACYBP
ENSG00000235750	-1.98236	4.0661e-15	KIAA0040
ENSG00000230777	1.52078	0.00704061	RP11-318C24.1
ENSG00000116191	1.57253	0.00225502	RALGPS2
ENSG00000116194	-2.89049	7.23608e-08	ANGPTL1
ENSG00000186283	1.07023	0.000859076	TOR3A
ENSG00000143324	1.86237	3.76072e-09	XPR1
ENSG00000135823	1.39531	3.72649e-10	STX6
ENSG00000153029	1.06349	1.67714e-05	MR1
ENSG00000224040	1.4408	6.78815e-07	HMGN1P4
ENSG00000198860	1.16661	5.79926e-05	TSEN15
ENSG00000143341	-1.46411	0.000598183	HMCN1
ENSG00000116690	-1.82473	0.00774303	PRG4
ENSG00000116711	1.10177	0.0029635	PLA2G4A
ENSG00000226723	1.50937	0.000817998	RP11-142L4.3
ENSG00000127074	-1.77985	0.00638853	RGS13
ENSG00000116741	-1.23251	0.00636474	RGS2
ENSG00000162687	-1.97732	1.51819e-07	KCNT2
ENSG00000066279	2.26667	3.07379e-05	ASPM
ENSG00000177888	1.28598	4.26172e-08	ZBTB41
ENSG00000081237	-1.65601	7.55671e-07	PTPRC
ENSG00000116833	-2.38813	3.10425e-06	NR5A2
ENSG00000252860	-1.97771	0.00119939	RNU6-570P
ENSG00000162702	1.10317	0.00177809	ZNF281
ENSG00000118193	2.08059	3.56153e-05	KIF14
ENSG00000163362	2.26262	1.63647e-10	C1orf106
ENSG00000116857	1.10916	2.49548e-06	TMEM9
ENSG00000081277	5.1509	1.336e-06	PKP1
ENSG00000159166	2.72086	4.25352e-13	LAD1
ENSG00000174307	1.17852	0.00338611	PHLDA3
ENSG00000159176	-1.11642	0.00197132	CSRP1
ENSG00000223396	1.26797	0.000560597	RPS10P7
ENSG00000269690	-1.98642	5.83825e-09	AC096677.1
ENSG00000163431	-2.94513	8.29023e-10	LMOD1
ENSG00000206637	1.95607	5.94434e-05	SNORA70
ENSG00000117139	1.18733	5.92975e-11	KDM5B
ENSG00000235449	1.18783	0.00415902	RP11-480I12.2
ENSG00000228288	2.04513	0.000346206	PCAT6
ENSG00000117153	1.29404	2.22997e-09	KLHL12
ENSG00000159346	1.02506	2.09896e-07	ADIPOR1
ENSG00000159348	1.25411	9.32025e-08	CYB5R1
ENSG00000122176	-1.10664	0.00498255	FMOD
ENSG00000188783	-2.39896	1.94375e-07	PRELP
ENSG00000182004	1.02217	0.00157527	SNRPE
ENSG00000232917	2.21117	0.000173742	HSPE1P6
ENSG00000143845	1.17446	0.00892174	ETNK2
ENSG00000237848	2.52674	0.00686936	RP11-739N20.3
ENSG00000163531	-2.19683	2.261e-07	NFASC
ENSG00000229657	-2.01137	0.00015702	RP11-494K3.2
ENSG00000235363	2.04546	9.21851e-05	SNRPGP10
ENSG00000186007	2.2495	9.08257e-06	LEMD1
ENSG00000199059	3.03583	7.6409e-05	MIR135B
ENSG00000117266	1.07398	3.79782e-06	CDK18
ENSG00000174514	2.1057	0.000585004	MFSD4
ENSG00000206762	2.28114	0.00884864	RNU6-418P
ENSG00000143466	1.18685	0.00614878	IKBKE
ENSG00000162896	2.72627	0.00160629	PIGR
ENSG00000180667	1.17293	0.000212977	YOD1
ENSG00000174059	-2.96068	1.06962e-12	CD34
ENSG00000230937	4.62947	0.000270003	MIR205HG
ENSG00000123689	-1.44391	0.000255372	G0S2
ENSG00000162757	1.48028	0.00873375	C1orf74
ENSG00000117595	2.64784	2.32088e-06	IRF6
ENSG00000082497	1.36406	0.0074017	SERTAD4
ENSG00000224668	1.2628	8.80671e-05	IPO8P1
ENSG00000153363	1.29228	0.00159267	LINC00467
ENSG00000170385	1.00476	0.00853675	SLC30A1
ENSG00000117650	2.39583	0.00138221	NEK2
ENSG00000143493	1.15448	7.72462e-05	INTS7
ENSG00000162772	-1.69022	0.005737	ATF3
ENSG00000162769	1.01316	2.7432e-05	FLVCR1
ENSG00000143494	-1.00521	0.00687178	VASH2
ENSG00000117724	3.04954	1.61749e-09	CENPF
ENSG00000143353	1.08022	0.00010952	LYPLAL1
ENSG00000136628	1.35142	3.07901e-08	EPRS
ENSG00000162813	1.16771	9.6119e-07	BPNT1
ENSG00000067704	1.36566	2.38031e-06	IARS2
ENSG00000162817	-1.66882	4.5984e-05	C1orf115
ENSG00000136630	-2.1115	1.48235e-10	HLX
ENSG00000162819	1.15504	1.57465e-06	BROX
ENSG00000154309	-1.78356	9.08257e-06	DISP1
ENSG00000143502	1.82129	1.90946e-08	SUSD4
ENSG00000203697	1.97192	0.00111393	CAPN8
ENSG00000272645	1.00291	0.00111746	RP11-504P24.8
ENSG00000236773	1.76877	0.00184595	RP11-365O16.1
ENSG00000143771	1.01556	9.07028e-06	CNIH4
ENSG00000185842	1.46678	1.0129e-07	DNAH14
ENSG00000143815	1.16203	8.79375e-05	LBR
ENSG00000143742	1.00448	0.00322544	SRP9
ENSG00000143819	1.56569	1.33095e-05	EPHX1
ENSG00000196187	1.24384	0.000862923	TMEM63A
ENSG00000143811	1.50171	1.25438e-07	PYCR2
ENSG00000163041	1.01223	0.000188046	H3F3A
ENSG00000182827	1.04231	2.14317e-08	ACBD3
ENSG00000143799	1.18007	2.63739e-09	PARP1
ENSG00000232864	1.45127	0.000534207	CTD-2090I13.2
ENSG00000143740	1.15542	6.23484e-09	SNAP47
ENSG00000143761	1.04463	0.000613799	ARF1
ENSG00000143793	1.48697	1.81793e-08	C1orf35
ENSG00000224566	1.97585	0.00096731	FAM96AP2
ENSG00000198835	-2.17127	2.04061e-05	GJC2
ENSG00000154358	-1.08965	0.00121672	OBSCN
ENSG00000181218	2.42579	0.000105427	HIST3H2A
ENSG00000196890	2.35261	0.000970244	HIST3H2BB
ENSG00000168159	1.02531	8.18384e-05	RNF187
ENSG00000234975	1.50789	0.00214067	FTH1P2
ENSG00000143641	1.03638	0.0001919	GALNT2
ENSG00000173409	1.36506	4.47752e-05	ARV1
ENSG00000182118	1.0911	0.000535786	FAM89A
ENSG00000143633	1.18041	5.73159e-08	C1orf131
ENSG00000212916	1.31369	0.00373868	MAP10
ENSG00000143674	1.08386	0.00110219	MLK4
ENSG00000135750	2.02619	3.4419e-07	KCNK1
ENSG00000236358	1.64226	0.000813084	RP5-827C21.2
ENSG00000168275	2.46136	6.01036e-07	COA6
ENSG00000059588	1.05413	4.28703e-06	TARBP1
ENSG00000173726	1.00383	0.000966202	TOMM20
ENSG00000162885	1.27163	6.65718e-09	B3GALNT2
ENSG00000235674	1.76106	0.000351408	LDHAP2
ENSG00000077522	-1.42303	0.00368959	ACTN2
ENSG00000198626	-1.92316	4.14957e-06	RYR2
ENSG00000252396	-2.04326	0.00784662	RN7SKP195
ENSG00000228818	1.8392	6.31663e-05	RP11-567G24.1
ENSG00000117020	-1.89024	3.07132e-09	AKT3
ENSG00000226766	-2.24907	0.000264767	FABP7P1
ENSG00000228939	-2.14035	4.53664e-06	AKT3-IT1
ENSG00000179456	1.24712	0.00352709	ZBTB18
ENSG00000162849	2.12233	8.85495e-06	KIF26B
ENSG00000214144	1.098	0.00411332	RP11-488L18.1
ENSG00000171163	1.18101	7.342e-07	ZNF692
ENSG00000189292	-3.41586	1.32702e-09	FAM150B
ENSG00000172554	-1.80163	0.000631317	SNTG2
ENSG00000182551	1.06589	1.3178e-06	ADI1
ENSG00000115738	-2.28882	8.78834e-12	ID2
ENSG00000134317	1.92719	4.55318e-05	GRHL1
ENSG00000171848	2.46903	3.02345e-05	RRM2
ENSG00000115758	1.49019	0.00734532	ODC1
ENSG00000143882	3.77884	2.32968e-07	ATP6V1C2
ENSG00000143870	1.40549	5.13462e-06	PDIA6
ENSG00000115884	3.03246	1.1921e-10	SDC1
ENSG00000143878	-1.28815	0.00110077	RHOB
ENSG00000138031	-1.2171	0.000196806	ADCY3
ENSG00000217643	1.35265	0.0081633	PTGES3P2
ENSG00000268412	1.38528	0.00070486	AC013449.1
ENSG00000084733	1.05997	0.00226993	RAB10
ENSG00000231655	-1.5058	0.0007194	AC011742.3
ENSG00000138018	1.63288	1.60582e-05	EPT1
ENSG00000171303	-3.75755	1.47825e-12	KCNK3
ENSG00000228474	1.37445	6.7141e-05	OST4
ENSG00000138080	-1.35866	0.000222986	EMILIN1
ENSG00000084774	1.08398	8.38131e-05	CAD
ENSG00000234072	1.18137	5.68477e-06	AC074117.10
ENSG00000115241	1.0805	0.000381664	PPM1G
ENSG00000213453	1.48287	0.00118171	FTH1P3
ENSG00000157992	1.4625	2.97684e-07	KRTCAP3
ENSG00000189350	-1.39624	0.00610646	FAM179A
ENSG00000235997	-2.17649	9.77106e-07	AC109642.1
ENSG00000158125	1.80165	3.08776e-07	XDH
ENSG00000021574	1.45387	3.14034e-05	SPAST
ENSG00000091106	-1.48393	0.0074017	NLRC4
ENSG00000272754	-1.48087	0.000240995	AL133245.2
ENSG00000152689	-1.36577	0.000325856	RASGRP3
ENSG00000235064	2.14852	3.95605e-05	SLC25A5P2
ENSG00000150938	-1.41448	9.75004e-07	CRIM1
ENSG00000225402	1.22449	0.00904975	AC010878.3
ENSG00000119787	1.06309	4.74336e-07	ATL2
ENSG00000213553	1.62288	0.000430521	RPLP0P6
ENSG00000152154	-1.48532	0.00036789	TMEM178A
ENSG00000183023	-1.30348	6.99177e-08	SLC8A1
ENSG00000236090	1.52836	0.00319035	LDHAP3
ENSG00000205086	-2.02659	0.00160113	C2orf91
ENSG00000162878	-2.55176	7.98235e-08	PKDCC
ENSG00000152518	-1.25477	1.0543e-05	ZFP36L2
ENSG00000152527	-2.05095	1.34445e-10	PLEKHH2
ENSG00000171132	-1.03506	8.15171e-06	PRKCE
ENSG00000116016	-3.12434	8.03995e-21	EPAS1
ENSG00000250565	1.12465	0.00200736	ATP6V1E2
ENSG00000225187	-1.38779	0.0045828	AC073283.7
ENSG00000119888	2.44436	1.66564e-12	EPCAM
ENSG00000243244	-1.32579	0.00117154	STON1
ENSG00000178021	-1.57844	0.00817861	TSPYL6
ENSG00000115306	-1.74699	5.09972e-16	SPTBN1
ENSG00000237887	-1.91006	6.41736e-09	RPL23AP32
ENSG00000233251	-2.17843	9.46429e-05	AC007743.1
ENSG00000055813	-2.5466	7.77911e-08	CCDC85A
ENSG00000119866	1.8233	0.00145891	BCL11A
ENSG00000082898	1.20057	3.54387e-05	XPO1
ENSG00000115484	1.13068	0.000361956	CCT4
ENSG00000115507	2.05722	0.00299889	OTX1
ENSG00000172974	1.46591	0.00596413	AC007318.5
ENSG00000143995	-2.40447	1.13058e-12	MEIS1
ENSG00000119865	-2.73696	1.45763e-15	CNRIP1
ENSG00000163219	-1.3852	0.0010636	ARHGAP25
ENSG00000183607	-3.16415	1.7005e-06	GKN2
ENSG00000169604	-1.43449	0.00310565	ANTXR1
ENSG00000059728	1.29624	0.00349591	MXD1
ENSG00000035141	1.61274	1.90401e-14	FAM136A
ENSG00000163235	2.68357	3.95552e-07	TGFA
ENSG00000135636	-2.03304	2.74351e-07	DYSF
ENSG00000116096	1.13531	4.06032e-05	SPR
ENSG00000163013	1.21166	0.00621811	FBXO41
ENSG00000163017	-1.77295	0.00861569	ACTG2
ENSG00000225439	-1.29203	0.00164323	BOLA3-AS1
ENSG00000233155	2.79429	8.56402e-06	HMGA1P8
ENSG00000272183	1.3474	0.00469167	RP11-523H20.3
ENSG00000257702	1.30096	0.00422085	LBX2-AS1
ENSG00000115289	1.0994	0.000132073	PCGF1
ENSG00000159399	2.24624	0.000169483	HK2
ENSG00000270571	-1.58428	0.000775265	RP11-355F16.1
ENSG00000176204	-2.16405	5.28359e-06	LRRTM4
ENSG00000214429	5.17379	0.00075339	CYCSP6
ENSG00000235847	2.26062	1.34324e-07	LDHAP7
ENSG00000213399	1.3735	0.00479701	AC022210.2
ENSG00000230299	2.17024	0.000765291	AC093162.3
ENSG00000115486	1.42463	1.46569e-05	GGCX
ENSG00000118640	1.08796	0.000212415	VAMP8
ENSG00000168899	-1.24533	0.00256231	VAMP5
ENSG00000168894	1.24786	5.16563e-05	RNF181
ENSG00000168890	1.14015	0.0032093	TMEM150A
ENSG00000115523	-2.06985	3.40028e-07	GNLY
ENSG00000208772	-1.18989	0.0006659	SNORD94
ENSG00000153563	-1.30146	0.00137923	CD8A
ENSG00000229089	-1.48012	0.00318501	ANKRD20A8P
ENSG00000172005	-1.90696	0.00164803	MAL
ENSG00000155066	2.62809	1.26809e-07	PROM2
ENSG00000272913	1.94664	0.00134785	RP11-440D17.3
ENSG00000229689	1.25159	0.00889261	AC009237.8
ENSG00000196843	-2.34111	4.08876e-08	ARID5A
ENSG00000135940	1.0822	0.000390645	COX5B
ENSG00000235734	1.31971	0.00102015	HMGN1P36
ENSG00000071073	-1.33639	6.89853e-06	MGAT4A
ENSG00000144218	-1.73787	0.00590675	AFF3
ENSG00000158435	1.00494	2.25537e-06	CNOT11
ENSG00000115598	1.55529	0.00462559	IL1RL2
ENSG00000115602	-3.00768	6.56937e-09	IL1RL1
ENSG00000115604	-2.52835	4.77662e-11	IL18R1
ENSG00000115607	-1.66584	0.000441525	IL18RAP
ENSG00000170417	1.39342	0.00432144	TMEM182
ENSG00000198075	-2.53758	2.29182e-08	SULT1C4
ENSG00000172985	-1.23657	3.85751e-05	SH3RF3
ENSG00000230603	1.56014	0.00761343	AC011753.6
ENSG00000204588	1.88238	1.73476e-08	LINC01123
ENSG00000235721	2.46357	1.28689e-06	AC013268.3
ENSG00000144063	2.19818	1.52777e-08	MALL
ENSG00000261760	1.93219	2.88237e-06	RP11-1223D19.1
ENSG00000230650	1.97282	2.29753e-08	AC112229.1
ENSG00000175772	1.94598	1.9349e-08	LINC01106
ENSG00000153208	1.01828	0.000814911	MERTK
ENSG00000169607	1.44633	0.00370543	CKAP2L
ENSG00000180152	1.20623	0.00845739	AC079753.4
ENSG00000136689	2.29152	0.00098743	IL1RN
ENSG00000144158	1.4488	0.000748727	RP11-395L14.17
ENSG00000175509	-2.88039	0.00740155	RP11-395L14.13
ENSG00000115107	2.0252	1.44183e-09	STEAP3
ENSG00000080293	1.99366	0.00644221	SCTR
ENSG00000144120	1.2471	0.000627595	TMEM177
ENSG00000115112	1.2514	0.00273433	TFCP2L1
ENSG00000155438	1.34921	2.92527e-06	NIFK
ENSG00000213236	2.06916	5.87921e-06	YWHAZP2
ENSG00000136732	-2.38136	1.57015e-19	GYPC
ENSG00000235128	-2.47331	3.49859e-07	AC013474.4
ENSG00000272789	-4.63854	1.20023e-12	RP11-286H15.1
ENSG00000072163	-3.61345	1.23024e-21	LIMS2
ENSG00000152082	1.17156	5.40724e-05	MZT2B
ENSG00000213222	1.73302	0.000448061	AC093724.2
ENSG00000176771	-2.88306	8.22068e-20	NCKAP5
ENSG00000222068	-3.18505	2.55243e-06	RN7SKP154
ENSG00000075884	-1.22102	0.00217164	ARHGAP15
ENSG00000169554	-2.45008	1.43283e-56	ZEB2
ENSG00000176824	-2.33058	1.37652e-10	AC009951.1
ENSG00000238057	-1.22081	0.000337192	ZEB2-AS1
ENSG00000228236	2.37685	0.00230294	TXNP5
ENSG00000115159	1.4155	1.62055e-07	GPD2
ENSG00000115170	1.00247	2.00171e-05	ACVR1
ENSG00000153246	1.47556	0.00382964	PLA2R1
ENSG00000227403	1.622	0.00077283	AC009299.3
ENSG00000197635	2.36881	0.000124455	DPP4
ENSG00000115339	1.73861	1.79606e-05	GALNT3
ENSG00000136546	-3.09723	1.86261e-12	SCN7A
ENSG00000198648	1.9108	5.0863e-20	STK39
ENSG00000238259	1.6659	0.00289817	AC067940.1
ENSG00000172292	1.41549	1.6392e-06	CERS6
ENSG00000138382	1.12772	0.000171587	METTL5
ENSG00000204335	2.80349	0.00293506	SP5
ENSG00000128692	1.43357	8.83842e-05	EIF2S2P4
ENSG00000239467	1.65317	0.0057254	AC007405.6
ENSG00000128683	1.17709	0.00565134	GAD1
ENSG00000115806	1.36932	2.59115e-11	GORASP2
ENSG00000198586	1.11966	2.39312e-08	TLK1
ENSG00000228507	1.34575	0.000217408	DAP3P2
ENSG00000091428	-2.55375	7.32386e-12	RAPGEF4
ENSG00000144354	3.20109	3.18955e-07	CDCA7
ENSG00000213148	3.26038	0.000365225	AC073465.1
ENSG00000138430	1.03939	3.00137e-05	OLA1
ENSG00000179997	2.19466	2.0942e-07	AC010894.4
ENSG00000115935	-1.42304	2.2192e-11	WIPF1
ENSG00000235655	1.35063	7.64901e-05	H3F3AP4
ENSG00000128656	-2.32327	1.40645e-08	CHN1
ENSG00000224189	2.87391	1.73922e-06	HOXD-AS1
ENSG00000128645	3.59643	0.000113383	HOXD1
ENSG00000128654	1.9858	1.95285e-11	MTX2
ENSG00000226564	1.79038	0.000889666	FTH1P20
ENSG00000115232	-1.50546	2.89782e-05	ITGA4
ENSG00000231203	1.60613	0.000333391	KRT8P10
ENSG00000177855	2.12759	5.4476e-07	CACYBPP2
ENSG00000064989	-3.22612	4.29244e-14	CALCRL
ENSG00000151689	-1.27407	0.00017968	INPP1
ENSG00000227542	-1.61996	0.0068634	AC092614.2
ENSG00000168497	-3.45268	1.39428e-24	SDPR
ENSG00000196950	1.08372	3.10425e-06	SLC39A10
ENSG00000138411	-1.52751	0.000539011	HECW2
ENSG00000144381	1.32302	8.14054e-06	HSPD1
ENSG00000115541	1.06159	0.00112313	HSPE1
ENSG00000162944	-1.73519	0.000112286	RFTN2
ENSG00000247626	1.49305	1.40004e-05	MARS2
ENSG00000115896	-1.30765	0.000656074	PLCL1
ENSG00000138356	-1.71116	0.000927618	AOX1
ENSG00000196290	1.054	0.000193418	NIF3L1
ENSG00000003402	-1.07261	0.000650989	CFLAR
ENSG00000227890	1.50128	0.00217921	PSMA2P3
ENSG00000204217	-1.14014	4.11541e-05	BMPR2
ENSG00000116117	-1.28623	8.63838e-05	PARD3B
ENSG00000114948	3.0553	0.00072897	ADAM23
ENSG00000213082	1.52282	0.0019529	PPP1R14BP2
ENSG00000138413	1.54545	1.88956e-06	IDH1
ENSG00000115361	-1.97616	0.00103768	ACADL
ENSG00000234281	-1.87907	0.00431394	AC007970.1
ENSG00000030419	1.19954	0.000119141	IKZF2
ENSG00000207274	3.04187	1.32108e-05	SNORA70
ENSG00000230076	1.46686	0.00212066	AC016708.2
ENSG00000138363	1.53026	1.11854e-08	ATIC
ENSG00000235770	-1.14788	0.00935872	LINC00607
ENSG00000260804	-1.35225	0.00030506	RP11-566E18.3
ENSG00000115457	3.78566	6.31885e-05	IGFBP2
ENSG00000231035	-2.06268	5.3237e-06	RPL7L1P9
ENSG00000079308	-1.78662	3.16103e-06	TNS1
ENSG00000163464	-1.77085	0.00457498	CXCR1
ENSG00000127838	1.08077	0.000248338	PNKD
ENSG00000273466	-1.15901	0.00590753	RP11-548H3.1
ENSG00000163501	-1.78	0.00391278	IHH
ENSG00000115657	1.55674	3.07358e-06	ABCB6
ENSG00000127824	1.94581	3.31142e-07	TUBA4A
ENSG00000175084	-4.69606	1.01208e-09	DES
ENSG00000123989	1.76099	0.00159765	CHPF
ENSG00000114923	1.79531	0.000374067	SLC4A3
ENSG00000116106	1.12202	3.57954e-05	EPHA4
ENSG00000163082	2.00121	1.8757e-05	SGPP2
ENSG00000135919	2.41125	0.00222386	SERPINE2
ENSG00000124019	-1.72416	0.000597196	FAM124B
ENSG00000135917	-1.51522	0.00195249	SLC19A3
ENSG00000156966	1.46705	0.00133301	B3GNT7
ENSG00000172799	1.34599	0.000709499	ZBTB8OSP2
ENSG00000171596	-2.89877	3.06611e-06	NMUR1
ENSG00000221944	1.07784	0.0080013	TIGD1
ENSG00000168918	-1.74682	4.07097e-06	INPP5D
ENSG00000241635	2.83057	0.00328546	UGT1A8
ENSG00000244122	4.28025	0.000107094	UGT1A7
ENSG00000167165	3.19814	0.00425757	UGT1A6
ENSG00000123485	2.1136	8.39416e-05	HJURP
ENSG00000144476	2.01475	0.00283457	ACKR3
ENSG00000177483	-1.46826	9.40459e-05	RBM44
ENSG00000186235	-1.49195	0.00537486	AC016757.3
ENSG00000063660	1.97936	0.00476016	GPC1
ENSG00000233392	-1.46703	0.00757838	AC104809.4
ENSG00000168393	1.1095	0.0018691	DTYMK
ENSG00000224957	-2.30296	2.61044e-05	AC090044.1
ENSG00000224239	-2.75755	7.09837e-08	AC090044.2
ENSG00000144619	-1.65089	7.07462e-05	CNTN4
ENSG00000091181	-2.01595	0.00119884	IL5RA
ENSG00000150995	-1.61874	2.698e-08	ITPR1
ENSG00000071282	-2.91118	1.20054e-23	LMCD1
ENSG00000237697	-3.73825	3.96118e-18	LINC00312
ENSG00000182533	-1.5944	0.00235102	CAV3
ENSG00000222348	-2.66816	0.000362578	RNU6-814P
ENSG00000157103	-1.78055	0.000198685	SLC6A1
ENSG00000157152	-1.52482	0.0015089	SYN2
ENSG00000132182	1.34183	0.00784858	NUP210
ENSG00000154783	-3.30978	2.16866e-33	FGD5
ENSG00000131370	-1.92932	3.75346e-10	SH3BP5
ENSG00000131386	-1.77548	0.00174544	GALNT15
ENSG00000154822	-1.61279	5.69204e-09	PLCL2
ENSG00000236570	1.06148	0.00722186	RAD23BP1
ENSG00000114166	-1.14651	2.09453e-05	KAT2B
ENSG00000272511	-3.34021	0.00377093	RP11-180N14.1
ENSG00000151789	-2.70856	3.56103e-07	ZNF385D
ENSG00000144642	-1.77835	2.03316e-08	RBMS3
ENSG00000226216	-1.48084	0.00810518	RPS12P5
ENSG00000203652	-1.73776	0.00219303	AC099048.1
ENSG00000163513	-1.80084	3.39057e-09	TGFBR2
ENSG00000261468	-2.46688	1.0747e-08	RP11-1024P17.1
ENSG00000228767	1.31056	0.00427853	KRT8P18
ENSG00000230067	1.19339	0.00650988	HSPD1P6
ENSG00000230409	1.02862	0.000795436	TCEA1P2
ENSG00000168356	-1.55799	0.00263006	SCN11A
ENSG00000144655	-2.92309	2.66462e-10	CSRNP1
ENSG00000170011	-1.53485	0.0082662	MYRIP
ENSG00000168032	1.54917	1.19878e-05	ENTPD3
ENSG00000168038	-1.36263	1.14172e-05	ULK4
ENSG00000114812	-2.05208	3.1349e-05	VIPR1
ENSG00000114853	-1.05053	2.04396e-06	ZBTB47
ENSG00000144648	-1.07255	0.00759247	ACKR2
ENSG00000163788	-1.84771	3.23979e-15	SNRK
ENSG00000241939	-1.40683	0.00375872	RN7SL517P
ENSG00000234617	-1.53551	0.00141616	SNRK-AS1
ENSG00000144792	-1.52038	4.2047e-07	ZNF660
ENSG00000272077	-1.6082	0.000602779	RP11-348P10.2
ENSG00000163815	-5.41409	2.94347e-25	CLEC3B
ENSG00000163814	2.39535	5.78111e-07	CDCP1
ENSG00000172215	-1.38071	0.00302645	CXCR6
ENSG00000229515	-1.76618	6.3011e-05	FLT1P1
ENSG00000163823	-1.16852	0.00664417	CCR1
ENSG00000121807	-1.30111	0.00523067	CCR2
ENSG00000160791	-1.23451	1.80476e-05	CCR5
ENSG00000163827	-1.37666	0.00166529	LRRC2
ENSG00000160808	-1.95028	0.00425501	MYL3
ENSG00000160801	-2.4759	1.20128e-11	PTH1R
ENSG00000088727	-1.16043	0.00723325	KIF9
ENSG00000224895	-1.40808	4.00355e-05	VPS26BP1
ENSG00000114270	3.23396	0.000370444	COL7A1
ENSG00000008300	1.00319	0.00138894	CELSR3
ENSG00000178035	1.02969	0.00129537	IMPDH2
ENSG00000173421	-1.78266	0.000393044	CCDC36
ENSG00000225399	-1.64279	0.000836037	RP11-3B7.1
ENSG00000235016	-1.46743	0.00642802	RP11-493K19.3
ENSG00000114353	-1.00613	5.36223e-06	GNAI2
ENSG00000213600	-1.68652	0.00108477	U73169.1
ENSG00000230454	-1.54857	0.000414074	U73166.2
ENSG00000012171	-2.53256	9.6069e-14	SEMA3B
ENSG00000068001	-1.54059	8.96866e-05	HYAL2
ENSG00000068028	-1.15105	3.73162e-05	RASSF1
ENSG00000004838	-1.66743	0.00471894	ZMYND10
ENSG00000242849	2.50598	6.19608e-08	ALDOAP1
ENSG00000114841	-1.41939	3.02375e-05	DNAH1
ENSG00000010319	-3.07237	1.30221e-09	SEMA3G
ENSG00000114854	-2.19581	0.000179381	TNNC1
ENSG00000010327	-2.07386	2.06065e-17	STAB1
ENSG00000163931	1.61761	3.91802e-10	TKT
ENSG00000114251	2.63543	3.2516e-05	WNT5A
ENSG00000163947	-1.0535	2.69431e-06	ARHGEF3
ENSG00000163687	-2.20597	0.000331237	DNASE1L3
ENSG00000163686	-1.69035	5.2268e-06	ABHD6
ENSG00000168309	-4.73902	5.46913e-19	FAM107A
ENSG00000225673	1.59215	0.00405627	RP11-641C17.3
ENSG00000144724	-1.40318	9.34732e-07	PTPRG
ENSG00000226360	1.11351	0.00674199	RPL10AP6
ENSG00000242841	1.43644	0.00420541	KRT8P35
ENSG00000224479	-1.56276	0.00706199	AC136289.1
ENSG00000239653	-1.03275	0.00158049	PSMD6-AS2
ENSG00000163637	-1.72161	1.43741e-06	PRICKLE2
ENSG00000163638	-3.60141	5.28349e-16	ADAMTS9
ENSG00000241158	-2.46106	1.01262e-06	ADAMTS9-AS1
ENSG00000241684	-2.16193	1.08717e-07	ADAMTS9-AS2
ENSG00000151276	-1.1478	6.5082e-05	MAGI1
ENSG00000241316	-1.2878	0.00269709	RP11-81N13.1
ENSG00000241506	1.52	0.000532624	PSMC1P1
ENSG00000163378	-1.97919	2.80526e-14	EOGT
ENSG00000114541	-1.24864	8.89442e-09	FRMD4B
ENSG00000239263	-1.95475	0.000157336	RBM43P1
ENSG00000240265	-1.88745	5.29712e-05	RP11-62G11.1
ENSG00000187098	-1.09349	5.6874e-05	MITF
ENSG00000114861	-1.21776	1.47588e-05	FOXP1
ENSG00000163412	-1.40615	3.57118e-08	EIF4E3
ENSG00000242960	1.78095	0.000323537	FTH1P23
ENSG00000121440	-2.05715	7.13439e-12	PDZRN3
ENSG00000228868	-1.91887	3.19894e-06	MYLKP1
ENSG00000185008	-1.53583	8.48476e-05	ROBO2
ENSG00000241095	1.75866	0.00179077	CYP51A1P1
ENSG00000206538	-3.13767	5.50974e-16	VGLL3
ENSG00000241293	2.03135	0.000834777	PPATP1
ENSG00000178660	1.52991	0.000116703	ARMC10P1
ENSG00000154175	-3.61864	1.6392e-25	ABI3BP
ENSG00000213431	-2.12914	4.49338e-06	RP11-301G23.1
ENSG00000242299	1.45176	0.00565683	RP11-234A1.1
ENSG00000244119	1.16115	4.07773e-05	PDCL3P4
ENSG00000163519	-1.87382	0.00946446	TRAT1
ENSG00000244144	3.16717	2.83061e-05	RP11-757F18.3
ENSG00000091972	-2.25193	1.63972e-09	CD200
ENSG00000121579	1.29321	0.0015843	NAA50
ENSG00000259976	-1.05116	0.0081598	RP11-553L6.5
ENSG00000185565	-1.85477	2.05156e-09	LSAMP
ENSG00000198406	1.29827	0.00154389	BZW1P2
ENSG00000239268	-2.40226	0.000261788	RP11-384F7.2
ENSG00000240393	-2.26737	0.00541504	RP11-768G7.1
ENSG00000114638	5.70847	5.55356e-06	UPK1B
ENSG00000121578	1.30554	0.00605537	B4GALT4
ENSG00000031081	-1.42664	0.000125232	ARHGAP31
ENSG00000144843	-1.06686	0.000547477	ADPRH
ENSG00000144837	-1.63175	0.00764419	PLA1A
ENSG00000121577	-1.57436	0.00172714	POPDC2
ENSG00000051341	2.12894	0.000417663	POLQ
ENSG00000145103	1.65449	1.19803e-05	ILDR1
ENSG00000121552	3.44497	0.0015445	CSTA
ENSG00000206527	1.0723	0.003954	PTPLB
ENSG00000065534	-2.32514	7.23688e-16	MYLK
ENSG00000160145	-1.30556	5.61621e-05	KALRN
ENSG00000114491	1.11029	0.00012712	UMPS
ENSG00000173706	-2.40618	1.14328e-17	HEG1
ENSG00000264986	3.65056	0.000808713	MIR5092
ENSG00000197763	1.06784	0.00044583	TXNRD3
ENSG00000249558	1.21642	0.00392306	RCC2P4
ENSG00000073111	2.20512	4.80817e-06	MCM2
ENSG00000114631	1.80172	7.42632e-07	PODXL2
ENSG00000114626	-1.03559	0.000992949	ABTB1
ENSG00000058262	1.12044	0.000146803	SEC61A1
ENSG00000179348	-2.62217	1.59788e-08	GATA2
ENSG00000242992	1.42294	0.00652551	FTH1P4
ENSG00000114654	-3.34243	2.85626e-17	EFCC1
ENSG00000249505	-2.5336	0.000853622	RP11-434H6.2
ENSG00000206417	-1.07258	0.00677176	H1FX-AS1
ENSG00000203644	1.29844	0.00177392	AC083799.1
ENSG00000251287	1.17985	0.00904945	ALG1L2
ENSG00000172752	-1.9647	0.000261082	COL6A5
ENSG00000206384	-3.27087	2.82725e-16	COL6A6
ENSG00000114686	1.15653	0.000330594	MRPL3
ENSG00000240854	1.09878	0.000472219	RP11-64K7.1
ENSG00000129048	-2.00876	0.00049311	ACKR4
ENSG00000154917	1.56399	0.00119939	RAB6B
ENSG00000221972	-1.78269	0.00119939	C3orf36
ENSG00000174640	-2.26528	9.06583e-06	SLCO2A1
ENSG00000260633	-1.69287	0.000598268	RP11-375I20.6
ENSG00000114019	-1.04314	0.000135576	AMOTL2
ENSG00000073711	1.24466	3.83102e-07	PPP2R3A
ENSG00000241478	1.05301	0.00507363	HSPA8P9
ENSG00000066405	-3.23216	6.80242e-05	CLDN18
ENSG00000158186	-1.18723	1.17719e-05	MRAS
ENSG00000158258	-1.54689	0.00535475	CLSTN2
ENSG00000175093	-1.88675	0.000109951	SPSB4
ENSG00000242479	1.51432	0.00101517	RP11-383G6.4
ENSG00000120756	1.44275	5.86793e-05	PLS1
ENSG00000240950	1.94856	8.62268e-06	RP11-372E1.1
ENSG00000114698	-1.85047	1.81762e-07	PLSCR4
ENSG00000144891	-3.05179	4.85007e-10	AGTR1
ENSG00000163751	-2.01928	0.000671927	CPA3
ENSG00000241627	1.2534	7.43142e-06	UBQLN4P1
ENSG00000047457	4.48301	3.95297e-12	CP
ENSG00000070087	2.01103	0.00800753	PFN2
ENSG00000224831	1.21208	0.000117348	RP11-651P23.4
ENSG00000181788	1.56867	0.000742432	SIAH2
ENSG00000174944	-2.4941	1.34139e-06	P2RY14
ENSG00000138271	2.17982	0.00591228	GPR87
ENSG00000152580	-3.20778	4.23453e-11	IGSF10
ENSG00000229619	-1.19973	0.0037763	MBNL1-AS1
ENSG00000241671	-1.17152	0.000177398	RP11-529G21.3
ENSG00000181467	1.43724	0.000952899	RAP2B
ENSG00000114790	-1.74411	5.32672e-07	ARHGEF26
ENSG00000196549	-2.36012	6.29753e-05	MME
ENSG00000230457	1.08353	0.000906444	PA2G4P4
ENSG00000250588	-1.0971	0.0068456	IQCJ-SCHIP1
ENSG00000151967	-1.11613	0.00040645	SCHIP1
ENSG00000168811	-2.15134	0.000978957	IL12A
ENSG00000113810	1.45477	4.08997e-06	SMC4
ENSG00000169255	-1.20099	0.00840255	B3GALNT1
ENSG00000114200	-2.20774	0.00585102	BCHE
ENSG00000206120	-1.43406	0.004754	EGFEM1P
ENSG00000270141	3.54074	7.07916e-20	TERC
ENSG00000085274	1.11702	0.00132241	MYNN
ENSG00000114248	2.01643	0.00384408	LRRC31
ENSG00000173890	1.95329	2.2321e-08	GPR160
ENSG00000163558	1.04284	0.000815448	PRKCI
ENSG00000241416	1.69869	0.000592413	KRT8P13
ENSG00000163584	1.4295	0.00969147	RPL22L1
ENSG00000075651	1.05632	0.00747345	PLD1
ENSG00000224426	1.98665	0.00772719	SLC31A1P1
ENSG00000114346	1.89606	2.8967e-05	ECT2
ENSG00000213169	1.8721	0.000182868	RP11-393N4.2
ENSG00000177565	1.18408	0.000494187	TBL1XR1
ENSG00000237978	2.65932	0.000210005	RP11-385J1.2
ENSG00000181260	1.89778	0.0032162	MTHFD2P7
ENSG00000136518	1.84851	4.32414e-05	ACTL6A
ENSG00000136521	1.15594	0.00620889	NDUFB5
ENSG00000181449	4.4942	0.000222986	SOX2
ENSG00000260377	3.31438	0.00666676	RP11-646E18.4
ENSG00000058063	1.67125	0.000400154	ATP11B
ENSG00000043093	1.83051	0.000267237	DCUN1D1
ENSG00000078070	1.23205	1.52951e-05	MCCC1
ENSG00000176597	2.36388	0.000431799	B3GNT5
ENSG00000163872	1.40368	0.000585004	YEATS2
ENSG00000114770	2.31219	1.65246e-06	ABCC5
ENSG00000228205	1.06042	0.00783131	RP11-778D9.4
ENSG00000161203	1.36142	0.00706595	AP2M1
ENSG00000214160	2.17804	1.91751e-07	ALG3
ENSG00000175166	1.5184	0.000401534	PSMD2
ENSG00000114867	1.23054	0.00189116	EIF4G1
ENSG00000182580	3.02764	9.75613e-09	EPHB3
ENSG00000177383	2.09618	3.50215e-06	MAGEF1
ENSG00000156931	1.08575	0.000185036	VPS8
ENSG00000113790	1.38266	8.37225e-05	EHHADH
ENSG00000229704	1.51273	0.000196549	EIF2S2P2
ENSG00000073803	1.83916	2.227e-09	MAP3K13
ENSG00000163900	1.03488	0.00138894	TMEM41A
ENSG00000171658	5.42648	2.6209e-09	RP11-443P15.2
ENSG00000090520	1.16971	0.000406915	DNAJB11
ENSG00000163918	1.73461	0.00121262	RFC4
ENSG00000163923	2.04464	0.000187203	RPL39L
ENSG00000127241	-1.34787	0.00901354	MASP1
ENSG00000073282	4.4279	8.9421e-06	TP63
ENSG00000163347	2.72392	0.000180678	CLDN1
ENSG00000232610	1.73675	0.00252471	CCT6P4
ENSG00000152492	-1.45259	1.34236e-07	CCDC50
ENSG00000180611	-1.12722	0.00633456	MB21D2
ENSG00000185112	-1.7725	0.00010433	FAM43A
ENSG00000189058	2.43126	0.000833833	APOD
ENSG00000176945	1.45923	0.00366781	MUC20
ENSG00000260261	1.3109	1.65974e-05	RP11-480A16.1
ENSG00000072274	1.723	0.00103637	TFRC
ENSG00000224652	2.42498	1.17754e-05	LINC00885
ENSG00000145107	2.10764	0.00851601	TM4SF19
ENSG00000225770	1.78234	0.00387747	AC092933.3
ENSG00000174013	1.52451	0.00238308	FBXO45
ENSG00000174004	-2.44254	8.6365e-07	NRROS
ENSG00000114503	1.22423	7.4166e-05	NCBP2
ENSG00000163975	1.04592	0.00144784	MFI2
ENSG00000161267	1.69742	6.5474e-06	BDH1
ENSG00000198155	-1.46251	0.000133405	ZNF876P
ENSG00000131127	-1.11279	2.99565e-05	ZNF141
ENSG00000168993	-1.65576	0.000381606	CPLX1
ENSG00000127418	1.20037	0.00343597	FGFRL1
ENSG00000249784	1.60703	8.94065e-05	SCARNA22
ENSG00000243449	2.25808	0.00945569	C4orf48
ENSG00000123933	-1.02026	0.000749617	MXD4
ENSG00000087266	-1.37231	1.94078e-11	SH3BP2
ENSG00000184160	-2.49986	0.000295763	ADRA2C
ENSG00000251587	2.28915	7.53222e-05	LDHAP1
ENSG00000170891	-2.69202	0.000142775	CYTL1
ENSG00000109501	-1.45252	2.58742e-07	WFS1
ENSG00000163993	2.43002	0.0099611	S100P
ENSG00000272620	4.21849	1.55371e-09	AFAP1-AS1
ENSG00000219492	-2.31298	0.00980564	RP11-1396O13.13
ENSG00000261490	-1.93881	4.81233e-06	RP11-448G15.3
ENSG00000250896	1.23621	1.81585e-05	RNPS1P1
ENSG00000205940	1.54598	0.000681963	HSP90AB2P
ENSG00000163145	-2.31728	3.81481e-07	C1QTNF7
ENSG00000004468	-1.74429	0.000111411	CD38
ENSG00000242358	1.64841	0.00116569	RPS21P4
ENSG00000249506	-2.01807	1.44682e-09	ZEB2P1
ENSG00000169744	-4.20655	6.89164e-31	LDB2
ENSG00000145147	-3.13513	4.84552e-26	SLIT2
ENSG00000109819	-3.11667	5.93827e-12	PPARGC1A
ENSG00000249453	-3.62041	0.00479701	RP13-497K6.1
ENSG00000249256	1.40615	0.00246606	ATP5LP3
ENSG00000109610	-1.60646	5.12462e-05	SOD3
ENSG00000248608	2.31677	0.00578581	RP11-206P5.2
ENSG00000249277	2.21151	0.00456405	RP11-302F12.4
ENSG00000181826	-1.19942	3.0798e-05	RELL1
ENSG00000065882	-1.36422	3.46777e-11	TBC1D1
ENSG00000109814	1.48534	0.000148563	UGDH
ENSG00000163694	1.15468	0.000222176	RBM47
ENSG00000163697	-1.43773	5.08264e-08	APBB2
ENSG00000154277	2.42717	0.00145004	UCHL1
ENSG00000064042	-1.88349	9.42843e-06	LIMCH1
ENSG00000249212	1.99798	1.38466e-08	ATP1B1P1
ENSG00000188848	-1.78672	0.000505196	BEND4
ENSG00000151834	-1.28898	0.00687682	GABRA2
ENSG00000249936	1.35573	0.000126051	RAC1P2
ENSG00000145247	1.87256	1.09216e-08	OCIAD2
ENSG00000248583	-2.21945	7.93626e-08	RP11-241F15.1
ENSG00000251056	-3.33695	4.79675e-12	ANKRD20A17P
ENSG00000232471	-2.07399	0.00174418	RP11-241F15.7
ENSG00000188993	-1.62907	0.00199434	LRRC66
ENSG00000163069	-1.25957	2.30351e-05	SGCB
ENSG00000226950	1.2321	0.00180642	DANCR
ENSG00000134853	-1.86328	9.15039e-10	PDGFRA
ENSG00000128052	-1.91068	3.6523e-05	KDR
ENSG00000128039	1.45772	0.000493385	SRD5A3
ENSG00000128050	1.42225	4.67102e-06	PAICS
ENSG00000171476	1.66383	0.00650997	HOPX
ENSG00000163453	-1.32788	3.66368e-07	IGFBP7
ENSG00000150471	-1.31776	0.00690465	LPHN3
ENSG00000145242	-1.6214	0.00252375	EPHA5
ENSG00000173597	-1.95826	0.00111009	SULT1B1
ENSG00000132465	-2.47362	0.0040654	IGJ
ENSG00000145321	-1.71315	0.00291687	GC
ENSG00000248641	3.58587	3.09376e-07	HMGA1P2
ENSG00000163736	-3.21662	0.00125322	PPBP
ENSG00000081041	-1.73684	0.00768226	CXCL2
ENSG00000169248	-1.76136	0.00303041	CXCL11
ENSG00000249858	1.41958	0.000243583	SNX5P1
ENSG00000186212	2.01698	2.15122e-07	SOWAHB
ENSG00000234036	2.66399	2.1229e-08	TXNP6
ENSG00000138759	-1.40962	3.82411e-05	FRAS1
ENSG00000249565	1.09203	0.00298526	SERBP1P5
ENSG00000249307	-1.56229	6.26618e-05	LINC01088
ENSG00000234568	-1.87509	0.000186936	BIN2P1
ENSG00000273156	-2.42071	0.00729876	RP11-127B20.2
ENSG00000145287	-1.59579	0.000182868	PLAC8
ENSG00000248749	-2.01274	0.000842119	RP11-42A4.1
ENSG00000163629	1.08294	0.000878039	PTPN13
ENSG00000235043	1.09697	0.00103109	TECRP1
ENSG00000152583	-3.14102	2.06065e-17	SPARCL1
ENSG00000183199	1.94963	3.16775e-05	HSP90AB3P
ENSG00000118785	3.57522	9.87265e-05	SPP1
ENSG00000118777	-2.55715	4.4678e-09	ABCG2
ENSG00000177432	-1.21884	0.00295142	NAP1L5
ENSG00000248019	-1.52537	2.48122e-09	FAM13A-AS1
ENSG00000138722	-3.57606	4.96894e-12	MMRN1
ENSG00000184305	1.35136	0.00174544	CCSER1
ENSG00000163106	-1.78915	0.000120085	HPGDS
ENSG00000182168	-2.04022	8.297e-10	UNC5C
ENSG00000236764	1.72793	0.00113288	COX7A2P2
ENSG00000168785	1.33873	0.000829078	TSPAN5
ENSG00000164024	1.22006	2.31528e-05	METAP1
ENSG00000187758	-3.96023	9.01764e-12	ADH1A
ENSG00000196616	-4.30597	1.91536e-16	ADH1B
ENSG00000196344	5.08114	1.02261e-05	ADH7
ENSG00000164035	-3.91244	2.93626e-28	EMCN
ENSG00000164038	-1.23706	0.0015937	SLC9B2
ENSG00000138778	1.8234	0.000637077	CENPE
ENSG00000168743	-1.55813	0.00338017	NPNT
ENSG00000249635	-1.45419	0.00226347	RP11-710F7.3
ENSG00000155011	-2.46408	7.36219e-06	DKK2
ENSG00000138798	1.26738	0.00900293	EGF
ENSG00000251483	2.22947	0.00308056	LYPLA1P2
ENSG00000174749	-1.41918	2.49343e-05	C4orf32
ENSG00000250966	1.27561	0.00615531	RP11-402J6.3
ENSG00000145362	-2.70809	4.11664e-12	ANK2
ENSG00000174607	2.23126	9.8209e-05	UGT8
ENSG00000250363	1.61492	0.000496208	KRT18P21
ENSG00000251463	1.565	2.894e-05	FKBP4P1
ENSG00000269893	1.07717	0.00554139	SNHG8
ENSG00000172403	-3.34503	2.08594e-11	SYNPO2
ENSG00000138735	-2.7528	5.4018e-19	PDE5A
ENSG00000138738	-1.13424	0.00310565	PRDM5
ENSG00000050730	-1.52092	0.00408836	TNIP3
ENSG00000138741	-2.82038	2.62608e-12	TRPC3
ENSG00000138685	-1.60941	0.000704866	FGF2
ENSG00000164056	-1.33358	9.73219e-05	SPRY1
ENSG00000196159	-2.09752	1.02853e-10	FAT4
ENSG00000254535	-1.40317	0.00106842	PABPC4L
ENSG00000189184	-1.95847	3.37525e-07	PCDH18
ENSG00000151012	3.4673	1.77373e-07	SLC7A11
ENSG00000248795	1.30724	0.000533825	RP11-173E2.1
ENSG00000179967	1.24699	0.000554454	PPP1R14BP3
ENSG00000178458	1.44291	1.15128e-05	H3F3AP6
ENSG00000170153	-1.14699	0.00419658	RNF150
ENSG00000164136	-1.14132	0.000211739	IL15
ENSG00000228981	1.18446	0.00671389	RP11-364L4.1
ENSG00000249193	1.84438	1.01279e-05	HSPD1P5
ENSG00000151617	-1.74369	3.42833e-06	EDNRA
ENSG00000251254	-1.30122	0.000679174	GTF2F2P1
ENSG00000170390	-1.8926	7.07835e-09	DCLK2
ENSG00000181541	-1.66735	0.00462644	MAB21L2
ENSG00000109686	-1.60769	3.54624e-14	SH3D19
ENSG00000170006	1.41607	0.00190285	TMEM154
ENSG00000109654	2.05099	8.62215e-09	TRIM2
ENSG00000213406	1.62006	0.00190268	ANXA2P1
ENSG00000248429	-1.37437	0.000360727	RP11-597D13.9
ENSG00000171509	-1.68761	0.00167348	RXFP1
ENSG00000177803	1.47936	0.00423789	RP11-606P2.1
ENSG00000250746	1.55493	5.26354e-06	RP11-39C10.1
ENSG00000038295	-2.11534	9.42843e-06	TLL1
ENSG00000229204	1.53734	0.00190981	PTGES3P3
ENSG00000181359	2.25298	0.000319512	HSP90AA6P
ENSG00000109586	1.78037	4.38726e-13	GALNT7
ENSG00000164120	-1.81608	0.00719505	HPGD
ENSG00000150625	-2.67085	4.3423e-07	GPM6A
ENSG00000150630	-2.25541	3.89893e-11	VEGFC
ENSG00000225356	2.43375	4.05249e-09	RP11-433O3.1
ENSG00000151718	-1.44826	7.76093e-06	WWC2
ENSG00000154553	-2.14428	0.000261688	PDLIM3
ENSG00000233110	-1.8715	0.00286838	RP11-301L8.2
ENSG00000205100	1.83009	0.000471728	HSP90AA4P
ENSG00000249430	2.91269	8.232e-05	CTD-2231H16.1
ENSG00000153404	1.969	8.0863e-06	PLEKHG4B
ENSG00000221990	1.21401	0.00810638	C5orf55
ENSG00000188242	1.48722	0.000218303	CTD-2228K2.5
ENSG00000112877	1.23547	1.83226e-05	CEP72
ENSG00000171368	-1.76698	4.71757e-08	TPPP
ENSG00000268885	1.82159	4.62337e-06	AC026740.1
ENSG00000249908	-1.56303	0.000604694	CTD-2589H19.4
ENSG00000145506	-1.88461	2.10781e-06	NKD2
ENSG00000049656	1.25674	4.93406e-09	CLPTM1L
ENSG00000171421	1.71929	3.16281e-05	MRPL36
ENSG00000145545	1.85811	3.23842e-11	SRD5A1
ENSG00000272520	1.41283	7.49783e-06	CTD-2044J15.2
ENSG00000124279	1.00857	0.000220133	FASTKD3
ENSG00000112902	-2.63392	9.25808e-13	SEMA5A
ENSG00000150756	1.00416	0.00406336	FAM173B
ENSG00000150753	1.61217	1.42434e-06	CCT5
ENSG00000164236	-2.31915	4.21099e-06	ANKRD33B
ENSG00000272016	-1.35738	0.00445358	RP11-215G15.5
ENSG00000112977	1.50135	0.00169127	DAP
ENSG00000145569	-1.16507	0.00685919	FAM105A
ENSG00000250526	1.97917	5.09134e-06	CCT6P2
ENSG00000183580	-2.04765	2.99314e-10	FBXL7
ENSG00000223361	1.4882	0.00249869	FTH1P10
ENSG00000213430	1.94373	1.03568e-07	HSPD1P1
ENSG00000113361	-1.71123	5.12816e-07	CDH6
ENSG00000133401	-1.24423	0.000303862	PDZD2
ENSG00000207052	-2.08986	0.00782512	RNU6-378P
ENSG00000249142	1.0349	0.00594432	CTD-2290P7.1
ENSG00000249380	-1.91251	0.00409483	RP11-1325J9.1
ENSG00000113460	1.19594	0.000592431	BRIX1
ENSG00000168685	-2.77608	1.63347e-11	IL7R
ENSG00000113594	-1.87199	9.52379e-07	LIFR
ENSG00000171522	-1.81476	3.95351e-06	PTGER4
ENSG00000112936	-2.67374	5.5187e-07	C7
ENSG00000182836	-1.96119	0.000212926	PLCXD3
ENSG00000112964	-1.35874	0.00247138	GHR
ENSG00000250722	-1.40798	0.00106025	SEPP1
ENSG00000112972	1.36455	0.00392857	HMGCS1
ENSG00000070193	-2.08808	5.72431e-05	FGF10
ENSG00000213949	-2.10008	1.06624e-16	ITGA1
ENSG00000152684	-1.06099	2.50739e-06	PELO
ENSG00000164171	1.739	0.000226006	ITGA2
ENSG00000113088	-2.02695	0.00499925	GZMK
ENSG00000145649	-2.00792	0.000545621	GZMA
ENSG00000152669	1.86133	0.00349691	CCNO
ENSG00000268942	3.37135	0.0002241	CKS1B
ENSG00000164197	-1.4866	3.40934e-05	RNF180
ENSG00000123213	1.39648	4.08582e-08	NLN
ENSG00000249238	-1.96863	0.00178979	RP11-83M16.2
ENSG00000145675	-1.42044	2.92534e-12	PIK3R1
ENSG00000134057	1.68207	0.000262368	CCNB1
ENSG00000215006	1.83539	0.0069929	CHCHD2P2
ENSG00000179978	-1.30049	1.57892e-05	RP11-1319K7.1
ENSG00000249437	-1.11618	6.35388e-05	NAIP
ENSG00000251634	-1.49104	1.36602e-06	RP11-1280N14.3
ENSG00000261269	-2.08108	1.54482e-05	RP11-389C8.2
ENSG00000178175	-2.21363	1.61404e-09	ZNF366
ENSG00000171617	1.38838	0.000555565	ENC1
ENSG00000250071	1.25788	0.000526498	CTD-2060C23.1
ENSG00000251235	1.69785	0.0019277	RP11-156N15.1
ENSG00000145703	-1.36626	4.37063e-06	IQGAP2
ENSG00000164251	1.82734	0.000297917	F2RL1
ENSG00000145708	-1.70821	0.00302677	CRHBP
ENSG00000113231	-2.15017	6.38221e-09	PDE8B
ENSG00000228716	1.01236	0.000614735	DHFR
ENSG00000251450	-1.42519	0.00267573	CTC-459I6.1
ENSG00000113319	-1.70163	4.07222e-06	RASGRF2
ENSG00000145687	-1.09164	0.00172071	SSBP2
ENSG00000214857	1.80547	3.70911e-07	SHFM1P1
ENSG00000251495	2.08479	7.19602e-06	PPIAP11
ENSG00000250124	-2.03148	0.00630986	CTC-261N6.2
ENSG00000272367	-1.29833	0.00459174	CTC-428H11.2
ENSG00000134480	-1.28744	0.000129874	CCNH
ENSG00000081189	-1.51498	2.12947e-05	MEF2C
ENSG00000175745	-2.18457	9.31518e-14	NR2F1
ENSG00000175471	-1.24578	0.000369185	MCTP1
ENSG00000243806	-1.55727	0.00238341	RPL7P18
ENSG00000251000	1.97251	9.04901e-07	AC008592.3
ENSG00000248734	-1.69585	6.07289e-05	CTD-2260A17.1
ENSG00000250221	1.27715	0.00463317	KRT8P32
ENSG00000249787	-2.00005	0.00545458	RP11-346J10.1
ENSG00000186952	-1.30295	0.00929862	TMEM232
ENSG00000152495	-1.61433	5.66222e-06	CAMK4
ENSG00000164211	-1.12555	0.00857362	STARD4
ENSG00000129595	-1.08995	0.000996511	EPB41L4A
ENSG00000080709	-1.51983	0.00849439	KCNN2
ENSG00000250444	2.08503	0.000223581	CCT5P1
ENSG00000129596	-1.77944	0.00012018	CDO1
ENSG00000092421	-2.5712	1.10592e-06	SEMA6A
ENSG00000248445	-1.45155	0.00167742	CTB-118N6.3
ENSG00000064692	-1.1379	0.00245556	SNCAIP
ENSG00000263432	-1.18068	0.00586959	RN7SL689P
ENSG00000168938	1.12605	0.00180847	PPIC
ENSG00000061455	-1.56096	1.34218e-05	PRDM6
ENSG00000250539	1.14177	0.00356133	KRT8P33
ENSG00000235275	1.24497	0.00195783	KRT18P16
ENSG00000168916	-1.11058	0.00789587	ZNF608
ENSG00000242814	1.32325	0.00232762	RP11-436H11.1
ENSG00000213630	1.85559	0.00732259	RP11-772E11.1
ENSG00000234290	-2.61191	1.75317e-07	AC116366.6
ENSG00000125347	-1.96759	1.15572e-06	IRF1
ENSG00000169194	-2.02489	0.00505665	IL13
ENSG00000164405	1.00167	0.00434609	UQCRQ
ENSG00000248559	-2.08256	0.00562112	RP11-215P8.3
ENSG00000069011	3.23166	0.000666937	PITX1
ENSG00000145824	6.44027	1.20802e-12	CXCL14
ENSG00000120738	-2.02433	0.000640676	EGR1
ENSG00000241458	-1.26198	0.00367711	RPL7P19
ENSG00000265361	-1.45161	0.0044257	RN7SL867P
ENSG00000200959	1.29913	0.000165763	SNORA74A
ENSG00000170464	-1.87499	6.06324e-09	DNAJC18
ENSG00000249751	-3.65357	2.06473e-25	ECSCR
ENSG00000120306	-1.224	0.000327643	CYSTM1
ENSG00000250069	-1.39072	0.00316565	CTB-131B5.2
ENSG00000170458	-1.62621	1.78402e-06	CD14
ENSG00000113212	-1.59175	0.000711468	PCDHB7
ENSG00000120328	-1.31338	0.000465111	PCDHB12
ENSG00000113248	-1.39024	0.00340087	PCDHB15
ENSG00000081853	-1.07733	0.00636474	PCDHGA2
ENSG00000254245	-1.53269	0.000157342	PCDHGA3
ENSG00000254122	-1.14927	0.000100486	PCDHGB7
ENSG00000240184	-1.11777	0.000850471	PCDHGC3
ENSG00000242419	-1.08327	0.00123977	PCDHGC4
ENSG00000240764	-1.2127	0.000183963	PCDHGC5
ENSG00000120318	-2.2415	4.3744e-14	ARAP3
ENSG00000113555	-2.8639	7.59517e-14	PCDH12
ENSG00000183775	-2.64054	8.47827e-12	KCTD16
ENSG00000169302	2.0878	0.000760664	STK32A
ENSG00000113657	-1.87685	5.7392e-06	DPYSL3
ENSG00000164265	2.53585	0.00249826	SCGB3A2
ENSG00000169252	-2.26732	4.56976e-07	ADRB2
ENSG00000173210	-2.14187	1.96129e-09	ABLIM3
ENSG00000157510	-2.50515	1.93798e-11	AFAP1L1
ENSG00000164284	-1.20773	0.000157336	GRPEL2
ENSG00000249669	-1.9085	1.41203e-05	MIR143HG
ENSG00000253864	-2.00874	1.6465e-06	AC131025.8
ENSG00000208035	-1.88972	0.00177839	MIR143
ENSG00000269936	-1.67947	0.000582556	MIR145
ENSG00000183111	-1.05035	0.00102271	ARHGEF37
ENSG00000155846	-1.03813	0.00900094	PPARGC1B
ENSG00000155850	-1.40628	7.77484e-05	SLC26A2
ENSG00000113721	-2.30095	1.32444e-20	PDGFRB
ENSG00000171992	-1.39321	0.000365043	SYNPO
ENSG00000197083	-2.63393	1.07814e-06	ZNF300P1
ENSG00000211445	-3.3854	1.02076e-15	GPX3
ENSG00000197043	-1.90105	7.77027e-20	ANXA6
ENSG00000198624	-1.99196	2.23107e-08	CCDC69
ENSG00000086570	2.15171	0.00343061	FAT2
ENSG00000155511	-3.34685	3.39706e-13	GRIA1
ENSG00000170624	-2.07857	4.06092e-06	SGCD
ENSG00000113263	-1.85357	1.58566e-07	ITK
ENSG00000251405	-1.803	0.00281517	CTB-109A12.1
ENSG00000135074	-1.20668	6.12845e-05	ADAM19
ENSG00000039600	-1.40858	0.00794052	SOX30
ENSG00000164330	-2.05653	1.18476e-12	EBF1
ENSG00000170214	-2.77295	0.000327643	ADRA1B
ENSG00000248626	2.50294	0.000163728	GAPDHP40
ENSG00000145861	-1.74632	0.00343061	C1QTNF2
ENSG00000145864	-2.53312	3.1744e-06	GABRB2
ENSG00000229119	1.6286	0.00257062	CTB-63M22.1
ENSG00000184347	-3.436	3.48726e-23	SLIT3
ENSG00000134516	-1.22259	0.000638181	DOCK2
ENSG00000043462	-1.66195	9.61046e-08	LCP2
ENSG00000156427	-1.55348	0.00471092	FGF18
ENSG00000072786	-1.53985	3.18352e-07	STK10
ENSG00000214357	-1.33585	3.61919e-05	NEURL1B
ENSG00000265160	-1.45103	0.0068366	MIR5003
ENSG00000120129	-2.53348	7.42964e-09	DUSP1
ENSG00000254295	-1.73659	0.00567232	CTC-308K20.2
ENSG00000185056	-1.96001	0.00548908	C5orf47
ENSG00000213376	2.39364	0.000683402	GAPDHP71
ENSG00000164466	1.09181	1.72452e-05	SFXN1
ENSG00000113749	-1.77509	0.000104341	HRH2
ENSG00000051596	1.1758	0.000318093	THOC3
ENSG00000251667	1.07148	0.0031996	RP11-844P9.3
ENSG00000160883	-1.67543	1.22007e-05	HK3
ENSG00000160867	-3.56179	2.43253e-16	FGFR4
ENSG00000184840	1.38125	0.000598062	TMED9
ENSG00000145911	-1.2958	0.000466353	N4BP3
ENSG00000198939	-1.64165	0.00559643	ZFP2
ENSG00000234284	-1.04517	0.00777358	ZNF879
ENSG00000177932	-1.2072	0.00100349	ZNF354C
ENSG00000087116	-1.39699	0.00330237	ADAMTS2
ENSG00000244945	-1.34758	0.00719116	RP11-1379J22.2
ENSG00000131459	-2.15458	3.95606e-07	GFPT2
ENSG00000161055	3.64573	0.00324893	SCGB3A1
ENSG00000037280	-2.80524	2.11626e-21	FLT4
ENSG00000260841	-1.63475	1.51777e-07	CTC-205M6.5
ENSG00000165810	-4.05211	5.45902e-10	BTNL9
ENSG00000137273	-1.70513	0.000255359	FOXF2
ENSG00000170542	-1.35751	0.000620339	SERPINB9
ENSG00000124570	-1.22574	7.13476e-11	SERPINB6
ENSG00000168994	-1.09359	0.00366089	PXDC1
ENSG00000215057	2.01935	1.31516e-05	PKMP5
ENSG00000124785	-1.9235	1.65894e-06	NRN1
ENSG00000124491	-1.29857	0.00284926	F13A1
ENSG00000234115	2.31584	4.09851e-08	RP11-288G3.4
ENSG00000096696	4.41427	6.26926e-08	DSP
ENSG00000153162	-2.92665	2.08594e-11	BMP6
ENSG00000232234	-2.43725	0.000221601	RP11-203H2.1
ENSG00000137203	2.56125	2.88387e-05	TFAP2A
ENSG00000153157	-1.7589	0.000709499	SYCP2L
ENSG00000111859	-1.66371	2.08628e-08	NEDD9
ENSG00000078401	-3.03855	2.16931e-11	EDN1
ENSG00000112137	-1.40982	4.87017e-05	PHACTR1
ENSG00000180537	-2.38659	0.000624145	RNF182
ENSG00000214027	1.64762	0.000229757	ARPC3P5
ENSG00000137393	-1.21109	0.000580394	RNF144B
ENSG00000172201	-2.13683	2.1234e-09	ID4
ENSG00000112242	1.19882	1.47282e-05	E2F3
ENSG00000124766	1.24068	8.26671e-05	SOX4
ENSG00000111913	-1.45705	0.0036487	FAM65B
ENSG00000214975	1.93765	1.55261e-06	PPIAP29
ENSG00000230372	-2.01718	0.00796438	RP3-425P12.2
ENSG00000124529	1.1878	0.00310185	HIST1H4B
ENSG00000124693	3.31557	1.3908e-07	HIST1H3B
ENSG00000196532	2.74157	4.7608e-05	HIST1H3C
ENSG00000010704	1.06136	0.000188481	HFE
ENSG00000180596	1.1331	0.00611655	HIST1H2BC
ENSG00000180573	1.17115	0.00280926	HIST1H2AC
ENSG00000197697	1.49693	0.00777358	HIST1H2BE
ENSG00000197846	2.06128	0.00098673	HIST1H2BF
ENSG00000187990	1.4074	0.00595262	HIST1H2BG
ENSG00000168274	1.57439	0.00179294	HIST1H2AE
ENSG00000124575	1.41865	0.00991316	HIST1H1D
ENSG00000256316	3.54562	1.65853e-06	HIST1H3F
ENSG00000197459	3.16973	2.77098e-05	HIST1H2BH
ENSG00000256018	4.27927	1.41976e-06	HIST1H3G
ENSG00000168242	2.34286	0.000142324	HIST1H2BI
ENSG00000220875	1.7355	0.00471092	HIST1H3PS1
ENSG00000026950	-1.14062	0.00304306	BTN3A1
ENSG00000124635	1.67443	0.00199273	HIST1H2BJ
ENSG00000196787	2.19807	1.04558e-05	HIST1H2AG
ENSG00000197903	1.60899	0.000337122	HIST1H2BK
ENSG00000184825	1.82461	0.000390645	HIST1H2AH
ENSG00000185130	1.63482	0.0049211	HIST1H2BL
ENSG00000196747	3.20922	5.52418e-06	HIST1H2AI
ENSG00000203813	2.22344	0.000563952	HIST1H3H
ENSG00000182611	3.16859	1.45305e-07	HIST1H2AJ
ENSG00000196374	2.27009	0.0042559	HIST1H2BM
ENSG00000197238	2.34079	1.43972e-06	HIST1H4J
ENSG00000197914	2.01146	7.30321e-05	HIST1H4K
ENSG00000184348	1.56275	0.00858078	HIST1H2AK
ENSG00000233822	1.61303	5.07285e-05	HIST1H2BN
ENSG00000198374	2.13527	0.00281027	HIST1H2AL
ENSG00000184357	2.754	2.60522e-06	HIST1H1B
ENSG00000182572	2.53895	0.000490397	HIST1H3I
ENSG00000233224	2.98136	0.000163063	HIST1H2AM
ENSG00000196331	2.95457	0.000246575	HIST1H2BO
ENSG00000235109	1.15945	0.00361759	ZSCAN31
ENSG00000236603	1.5131	0.00447527	RANP1
ENSG00000204592	-1.55399	2.22185e-06	HLA-E
ENSG00000204580	1.72144	7.85137e-08	DDR1
ENSG00000204544	4.84845	3.36475e-05	MUC21
ENSG00000204394	1.00739	0.00194401	VARS
ENSG00000248290	-3.99512	2.03368e-11	TNXA
ENSG00000168477	-4.12381	2.95438e-15	TNXB
ENSG00000204305	-4.012	3.56395e-12	AGER
ENSG00000204301	-3.15719	1.06196e-12	NOTCH4
ENSG00000112473	1.16194	0.00342409	SLC39A7
ENSG00000231500	1.38267	0.00694737	RPS18
ENSG00000237649	1.69191	0.00309087	KIFC1
ENSG00000112514	1.19528	0.00255929	CUTA
ENSG00000137288	1.26934	2.20831e-07	UQCC2
ENSG00000161896	-1.58368	0.00205806	IP6K3
ENSG00000214810	1.26523	0.00447527	CYCSP55
ENSG00000137309	3.21498	1.01206e-07	HMGA1
ENSG00000124614	1.12881	0.00520483	RPS10
ENSG00000112039	1.63809	0.00291848	FANCE
ENSG00000096063	1.21962	5.89656e-07	SRPK1
ENSG00000156711	1.9647	3.23842e-11	MAPK13
ENSG00000137168	1.48803	0.00259782	PPIL1
ENSG00000226976	1.68385	0.000201138	COX6A1P2
ENSG00000164626	1.82621	0.000808643	KCNK5
ENSG00000124780	-2.22732	7.11927e-07	KCNK17
ENSG00000235033	-1.55493	2.37732e-05	RP11-61I13.3
ENSG00000124615	-1.66403	3.68841e-09	MOCS1
ENSG00000180211	1.23459	0.00334414	RP1-278E11.3
ENSG00000124602	1.38786	0.00376254	UNC5CL
ENSG00000124641	1.33946	0.000898512	MED20
ENSG00000188112	1.50242	0.000865884	C6orf132
ENSG00000112619	-1.78266	2.10199e-05	PRPH2
ENSG00000213435	1.48196	0.0071077	ATP6V0CP3
ENSG00000181524	1.05658	0.00561125	RPL24P4
ENSG00000124733	1.60548	0.000435719	MEA1
ENSG00000112655	1.5467	0.000154794	PTK7
ENSG00000112667	1.85383	0.000441083	DNPH1
ENSG00000124571	1.27127	0.000190489	XPO5
ENSG00000219470	1.14871	0.00373473	RP3-337H4.6
ENSG00000181577	1.67313	0.000993966	C6orf223
ENSG00000096384	1.55682	7.67389e-05	HSP90AB1
ENSG00000157593	1.31735	6.47011e-05	SLC35B2
ENSG00000112782	-2.95488	1.00917e-09	CLIC5
ENSG00000153291	-1.23784	0.00409483	SLC25A27
ENSG00000153292	2.12567	0.000171715	GPR110
ENSG00000146072	1.76779	0.000119532	TNFRSF21
ENSG00000197261	1.95716	7.82513e-05	C6orf141
ENSG00000096092	1.52027	0.00515671	TMEM14A
ENSG00000170899	1.44366	0.000222632	GSTA4
ENSG00000218261	1.14124	0.00456097	RP11-96J19.1
ENSG00000001084	2.42203	0.00028624	GCLC
ENSG00000231683	3.79626	0.00021728	RP1-27K12.2
ENSG00000213335	1.11294	0.00832682	CLNS1AP1
ENSG00000168143	3.9489	0.000519533	FAM83B
ENSG00000146151	-1.47514	0.00130072	HMGCLL1
ENSG00000112175	-1.91272	0.00270442	BMP5
ENSG00000112208	-1.17204	0.00508991	BAG2
ENSG00000250686	-2.24929	0.008773	RP1-240B8.3
ENSG00000112232	-2.25011	0.000365105	KHDRBS2
ENSG00000146166	2.97643	0.00128811	LGSN
ENSG00000112245	1.2106	0.000914896	PTP4A1
ENSG00000230910	-1.81607	0.00157524	RP3-525N10.2
ENSG00000135298	-1.90244	0.000209889	BAI3
ENSG00000232389	1.55515	0.002614	RP11-134K13.2
ENSG00000218350	2.12833	1.64698e-07	LYPLA1P3
ENSG00000232295	-2.41574	1.09509e-05	RP11-154D6.1
ENSG00000233237	-2.33294	1.09667e-06	LINC00472
ENSG00000218014	2.65066	0.000146065	KRT19P1
ENSG00000234882	1.17515	0.00376578	EIF3EP1
ENSG00000235174	1.30552	0.00346173	RPL39P3
ENSG00000118407	-1.51125	0.00157527	FILIP1
ENSG00000203489	-1.00556	0.0085578	HMGB1P39
ENSG00000220154	3.01771	0.00719545	RP11-46B11.2
ENSG00000218748	1.51369	0.00114559	DBIP1
ENSG00000218582	2.32817	0.000326715	GAPDHP63
ENSG00000146242	2.36405	9.81421e-10	TPBG
ENSG00000065833	2.22972	7.51475e-09	ME1
ENSG00000135318	2.26351	6.87879e-05	NT5E
ENSG00000146278	-1.14862	8.81773e-07	PNRC1
ENSG00000112182	-1.19612	0.00266313	BACH2
ENSG00000112214	-3.85763	7.77283e-12	FHL5
ENSG00000220695	2.34831	1.96293e-05	RP1-121G13.3
ENSG00000112276	-1.1963	0.00920455	BVES
ENSG00000200314	-1.662	0.000665271	Y_RNA
ENSG00000178409	1.05173	0.00184094	BEND3
ENSG00000112320	-1.12073	0.00200135	SOBP
ENSG00000118690	-1.20338	0.000453897	ARMC2
ENSG00000228834	1.60095	0.00128004	RP11-249L21.4
ENSG00000219329	1.10529	0.00225447	RP11-397G5.2
ENSG00000009413	-1.01329	3.00586e-05	REV3L
ENSG00000010810	-1.39225	8.58836e-05	FYN
ENSG00000203778	-1.86635	0.00178113	FAM229B
ENSG00000112769	-2.33879	2.24218e-21	LAMA4
ENSG00000270661	-2.05741	7.74983e-05	RP1-142L7.9
ENSG00000227502	-2.91232	9.72725e-07	RP1-249H1.4
ENSG00000175967	-3.37278	1.33134e-07	RP11-544L8__B.4
ENSG00000249853	1.93323	0.0047491	HS3ST5
ENSG00000111816	1.41266	2.5898e-06	FRK
ENSG00000123500	3.24299	6.09996e-05	COL10A1
ENSG00000233558	1.44335	0.00180433	RP3-486I3.4
ENSG00000217241	1.86478	3.7373e-10	CBX3P9
ENSG00000178033	-1.14109	0.00722922	FAM26E
ENSG00000183807	-3.08038	2.2086e-12	FAM162B
ENSG00000216809	-1.36702	0.00563776	RP11-57K17.1
ENSG00000111860	-1.35521	1.12845e-06	CEP85L
ENSG00000198523	-2.65389	0.00196689	PLN
ENSG00000111885	-1.27466	2.71976e-05	MAN1A1
ENSG00000216316	-1.64019	0.000182238	RP3-354N19.3
ENSG00000232362	1.60261	0.00100717	ATP5LP2
ENSG00000111907	1.57542	4.74669e-05	TPD52L1
ENSG00000213131	1.7894	4.88054e-05	YWHAZP4
ENSG00000220522	2.64496	2.41683e-06	RP1-177A13.1
ENSG00000196569	-1.65649	3.98433e-09	LAMA2
ENSG00000226149	-2.35591	3.88841e-08	RP1-69D17.4
ENSG00000146376	-1.37228	5.46137e-06	ARHGAP18
ENSG00000164483	-1.67089	0.000423105	SAMD3
ENSG00000079819	-2.59704	3.04287e-42	EPB41L2
ENSG00000118523	-2.38349	8.71545e-06	CTGF
ENSG00000223542	-2.82573	0.000256346	RP1-283K11.3
ENSG00000227954	-2.83627	8.01697e-11	RP3-323P13.2
ENSG00000118526	-3.76727	1.75866e-16	TCF21
ENSG00000171408	-1.45923	0.000567211	PDE7B
ENSG00000135525	1.63619	4.49173e-12	MAP7
ENSG00000118503	-1.33121	0.00481899	TNFAIP3
ENSG00000112378	4.00558	4.65703e-07	PERP
ENSG00000146386	1.66919	0.000422198	ABRACL
ENSG00000164440	-1.25582	0.00806434	TXLNB
ENSG00000112414	-1.54412	0.0010392	GPR126
ENSG00000232618	-2.06039	0.00366382	RP11-439L18.1
ENSG00000217648	1.44286	0.00565631	RP1-95L4.4
ENSG00000112419	-1.17988	9.90931e-07	PHACTR2
ENSG00000118495	-1.31136	0.000135576	PLAGL1
ENSG00000135604	-2.30397	7.19652e-08	STX11
ENSG00000152818	-1.15397	4.19075e-05	UTRN
ENSG00000233452	-1.444	0.000810902	STXBP5-AS1
ENSG00000111961	-2.06532	6.73837e-22	SASH1
ENSG00000215223	-1.59427	0.000255532	CYP51A1P3
ENSG00000220848	1.52648	0.00648912	RPS18P9
ENSG00000219298	-1.93602	0.00549421	RP11-472G23.3
ENSG00000155918	3.52612	0.00234802	RAET1L
ENSG00000131016	-3.73927	2.46583e-13	AKAP12
ENSG00000131018	-1.5746	0.000751068	SYNE1
ENSG00000120279	-3.37551	2.26873e-21	MYCT1
ENSG00000146469	-2.57021	0.00702598	VIP
ENSG00000091844	1.92796	0.000391354	RGS17
ENSG00000153721	-1.00865	0.00585553	CNKSR3
ENSG00000219146	1.44079	0.00728518	RPS4XP8
ENSG00000175048	-1.26493	3.72417e-05	ZDHHC14
ENSG00000026652	-1.45879	1.64115e-06	AGPAT4
ENSG00000112531	-1.23242	1.81811e-10	QKI
ENSG00000112541	-2.07661	1.90844e-08	PDE10A
ENSG00000216624	2.74653	5.985e-05	GAPDHP72
ENSG00000235008	2.29948	0.000401282	RP3-497J21.1
ENSG00000186340	1.63766	0.00329601	THBS2
ENSG00000273100	-2.39313	0.000205881	RP11-302L19.3
ENSG00000198719	-1.53816	5.77885e-05	DLL1
ENSG00000261003	-1.60281	0.00635642	RP1-140C12.2
ENSG00000269396	-1.77331	3.56902e-05	AC187652.1
ENSG00000239857	1.13245	0.000312922	GET4
ENSG00000146540	1.11025	3.25439e-06	C7orf50
ENSG00000164849	-2.84383	9.22201e-15	GPR146
ENSG00000164850	-2.98426	5.78111e-07	GPER1
ENSG00000229043	1.31703	0.000214477	AC091729.9
ENSG00000198517	-1.03649	0.000761055	MAFK
ENSG00000164855	2.94004	2.88187e-14	TMEM184A
ENSG00000157778	1.43356	2.83664e-07	PSMG3
ENSG00000230487	1.37828	0.00908445	PSMG3-AS1
ENSG00000122687	1.18394	4.90477e-06	FTSJ2
ENSG00000106268	1.30405	0.00159196	NUDT1
ENSG00000231357	1.7646	0.00838067	AC006028.11
ENSG00000146555	1.14674	0.00572217	SDK1
ENSG00000224593	1.82045	0.000107638	RP11-30B1.1
ENSG00000157927	-1.68357	0.000237875	RADIL
ENSG00000273084	1.60557	0.000494187	RP11-1275H24.3
ENSG00000228974	4.11829	1.45963e-07	AC006483.5
ENSG00000075618	2.16689	0.00260387	FSCN1
ENSG00000106305	1.23206	2.12125e-06	AIMP2
ENSG00000207217	2.2064	0.00878267	SNORA42
ENSG00000086232	1.23411	1.55544e-08	EIF2AK1
ENSG00000178397	1.4775	6.01374e-05	FAM220A
ENSG00000136240	1.18094	0.000246919	KDELR2
ENSG00000106392	1.16432	8.19584e-06	C1GALT1
ENSG00000234356	1.72154	0.00115446	AC009945.4
ENSG00000201774	-1.65731	0.00540914	Y_RNA
ENSG00000106460	1.3141	8.47311e-05	TMEM106B
ENSG00000236048	1.45131	0.00141954	AC013470.6
ENSG00000122644	1.1418	0.00861139	ARL4A
ENSG00000106511	-2.47592	4.26419e-07	MEOX2
ENSG00000235828	1.87328	0.00112313	RPL36AP26
ENSG00000171243	-1.71428	0.00275925	SOSTDC1
ENSG00000136261	1.32315	1.82483e-05	BZW2
ENSG00000106541	3.23186	5.36747e-08	AGR2
ENSG00000223867	5.18119	0.0028062	AC098592.7
ENSG00000243004	1.5792	0.00138965	AC005062.2
ENSG00000183742	1.80092	7.3502e-05	MACC1
ENSG00000105855	2.58224	1.96694e-07	ITGB8
ENSG00000219451	1.24315	0.00784071	RPL23P8
ENSG00000225308	1.60952	0.00732259	ASS1P11
ENSG00000164649	1.24799	5.66598e-05	CDCA7L
ENSG00000136244	-2.86174	0.00188319	IL6
ENSG00000136235	3.65581	1.03127e-06	GPNMB
ENSG00000156928	1.04	0.000432695	MALSU1
ENSG00000136231	2.98671	4.81889e-06	IGF2BP3
ENSG00000105926	1.32695	9.62687e-06	MPP6
ENSG00000070882	1.19792	5.33465e-06	OSBPL3
ENSG00000172115	1.11045	0.00472956	CYCS
ENSG00000270933	2.60123	0.000169775	CTD-2227E11.1
ENSG00000050344	1.18548	0.000110898	NFE2L3
ENSG00000122565	1.19698	1.64388e-08	CBX3
ENSG00000225792	-2.61823	4.40515e-06	AC004540.4
ENSG00000214869	1.32489	0.00728932	TPM3P4
ENSG00000197576	-2.34511	6.17378e-05	HOXA4
ENSG00000106004	-2.51788	2.44333e-08	HOXA5
ENSG00000233830	1.43638	0.000158074	EIF4HP1
ENSG00000136193	1.51913	5.52358e-08	SCRN1
ENSG00000106080	1.21655	2.00388e-06	FKBP14
ENSG00000106086	1.12212	3.33257e-07	PLEKHA8
ENSG00000006625	2.59325	4.0661e-15	GGCT
ENSG00000106105	1.1468	0.000109694	GARS
ENSG00000241644	-4.63806	3.21715e-31	INMT
ENSG00000078549	-2.04328	0.000265428	ADCYAP1R1
ENSG00000154678	-1.46349	0.00279694	PDE1C
ENSG00000226421	1.91165	0.00112951	SLC25A5P5
ENSG00000236212	2.2581	5.61621e-05	AC009262.2
ENSG00000230356	1.50825	0.00262649	NCAPD2P1
ENSG00000173852	1.3558	9.11364e-05	DPY19L1
ENSG00000236592	3.70123	2.88607e-09	S100A11P2
ENSG00000164542	1.03624	0.00515742	KIAA0895
ENSG00000011426	2.61469	1.06789e-07	ANLN
ENSG00000136250	-1.43651	0.000145978	AOAH
ENSG00000155849	-2.13177	4.74788e-12	ELMO1
ENSG00000211689	-1.46071	0.00763301	TRGC1
ENSG00000211696	-1.94203	0.00425751	TRGV8
ENSG00000106605	1.36557	9.75963e-09	BLVRA
ENSG00000062582	1.65683	0.00219303	MRPS24
ENSG00000106628	1.38427	1.66202e-06	POLD2
ENSG00000106636	1.22148	3.19894e-06	YKT6
ENSG00000136286	-1.22125	0.00498255	MYO1G
ENSG00000232956	1.11955	0.00949181	SNHG15
ENSG00000136270	1.18157	3.62881e-06	TBRG4
ENSG00000122679	-3.56493	1.07287e-10	RAMP3
ENSG00000179869	2.86637	4.55318e-05	ABCA13
ENSG00000185811	-1.02375	0.0030372	IKZF1
ENSG00000132436	1.2724	3.68587e-06	FIGNL1
ENSG00000213673	2.39809	4.80091e-05	SLC25A5P3
ENSG00000132432	1.32038	0.0018196	SEC61G
ENSG00000146648	1.35899	4.25032e-07	EGFR
ENSG00000146733	1.42819	2.73655e-06	PSPH
ENSG00000146731	1.50177	1.08515e-08	CCT6A
ENSG00000129103	1.04098	9.88829e-06	SUMF2
ENSG00000106153	1.19518	0.00236186	CHCHD2
ENSG00000214652	-2.67246	7.6242e-07	RP11-3N2.13
ENSG00000224172	2.64499	1.98267e-06	RP11-416N13.1
ENSG00000197008	1.05886	5.63302e-05	ZNF138
ENSG00000152926	1.36421	0.000834665	ZNF117
ENSG00000213462	1.92671	2.87165e-07	ERV3-1
ENSG00000207344	2.23688	5.42808e-07	SNORA22
ENSG00000206634	1.70081	2.00476e-06	SNORA22
ENSG00000196715	1.46353	5.59704e-07	VKORC1L1
ENSG00000169919	1.03043	5.11521e-05	GUSB
ENSG00000225573	1.02202	0.00984482	RPL35P5
ENSG00000232546	1.82538	0.00073655	RP11-458F8.1
ENSG00000273142	1.36032	0.00189999	RP11-458F8.4
ENSG00000158321	1.24125	2.61917e-05	AUTS2
ENSG00000130305	1.21431	0.000822135	NSUN5
ENSG00000106638	1.27679	5.45218e-07	TBL2
ENSG00000106089	1.23665	0.000266032	STX1A
ENSG00000106077	2.12971	4.48358e-07	ABHD11
ENSG00000165215	2.62384	0.000204736	CLDN3
ENSG00000189143	2.43189	1.24687e-14	CLDN4
ENSG00000049540	-2.04024	0.000201487	ELN
ENSG00000106683	1.67681	9.22201e-15	LIMK1
ENSG00000106665	-1.25728	6.35881e-06	CLIP2
ENSG00000146701	1.29824	6.3041e-05	MDH2
ENSG00000106211	2.89939	1.86124e-12	HSPB1
ENSG00000170027	1.43875	3.64778e-05	YWHAG
ENSG00000091073	1.49578	4.29543e-06	DTX2
ENSG00000186704	1.39368	3.61212e-05	DTX2P1
ENSG00000127951	-1.09775	0.00401276	FGL2
ENSG00000214293	1.00627	0.00476863	RSBN1L-AS1
ENSG00000135211	1.2872	0.00234728	TMEM60
ENSG00000231322	-2.07587	0.0078323	RPL13AP17
ENSG00000135218	-3.63131	1.70387e-11	CD36
ENSG00000019991	-2.24659	8.83825e-09	HGF
ENSG00000186472	1.79401	3.47311e-12	PCLO
ENSG00000085563	-2.66361	1.58566e-07	ABCB1
ENSG00000164647	1.84459	0.00165285	STEAP1
ENSG00000157224	1.46052	2.83832e-06	CLDN12
ENSG00000127920	-3.13057	2.9886e-19	GNG11
ENSG00000105854	1.20095	0.00537486	PON2
ENSG00000004799	-4.00491	2.90404e-13	PDK4
ENSG00000231170	-1.46754	0.00957107	AC002451.3
ENSG00000105880	2.7701	7.86202e-05	DLX5
ENSG00000196636	1.49152	0.000110038	ACN9
ENSG00000006453	1.3168	3.10425e-06	BAIAP2L1
ENSG00000241685	1.04953	8.96094e-06	ARPC1A
ENSG00000160813	1.00481	0.00924862	PPP1R35
ENSG00000106330	1.05902	0.00710916	MOSPD3
ENSG00000172336	1.28961	0.000146764	POP7
ENSG00000087077	1.0458	5.40242e-05	TRIP6
ENSG00000087085	3.03864	2.24554e-05	ACHE
ENSG00000169894	3.156	5.1455e-05	MUC3A
ENSG00000106367	1.7182	5.80646e-08	AP1S1
ENSG00000005075	1.09852	3.00586e-05	POLR2J
ENSG00000224415	1.08281	0.00846046	RPL19P12
ENSG00000237632	4.24389	3.04044e-11	S100A11P1
ENSG00000237513	-1.81391	0.00115193	RP11-325F22.2
ENSG00000091127	1.12334	2.45729e-07	PUS7
ENSG00000223886	1.48677	0.000308431	RP11-251G23.2
ENSG00000128536	-1.57341	0.00448056	CDHR3
ENSG00000267052	-2.07292	0.00333847	CTB-30L5.1
ENSG00000105865	1.06807	0.000582017	DUS4L
ENSG00000091136	-1.70726	1.44003e-06	LAMB1
ENSG00000173114	-2.29803	4.7793e-10	LRRN3
ENSG00000128512	-2.25554	1.54873e-20	DOCK4
ENSG00000222346	-1.90953	0.00683827	RNA5SP237
ENSG00000234358	-2.14191	9.20459e-13	AC003080.4
ENSG00000164603	1.15699	0.00214436	C7orf60
ENSG00000214194	1.19286	0.000699038	LINC00998
ENSG00000236580	1.62524	0.00783131	RP11-95P9.1
ENSG00000105971	-1.24327	0.00263006	CAV2
ENSG00000105974	-2.84335	1.38518e-06	CAV1
ENSG00000105976	1.57517	0.00142145	MET
ENSG00000105989	-1.92208	0.00141353	WNT2
ENSG00000106034	-2.28043	4.34687e-10	CPED1
ENSG00000196937	1.63947	1.31242e-05	FAM3C
ENSG00000234985	1.62594	0.00919604	RP11-3L10.3
ENSG00000106278	3.97392	2.94494e-06	PTPRZ1
ENSG00000128610	2.76582	0.00125266	FEZF1
ENSG00000230316	4.96061	1.15072e-16	FEZF1-AS1
ENSG00000170775	2.059	1.80476e-05	GPR37
ENSG00000004059	1.30534	3.61919e-05	ARF5
ENSG00000128594	2.40482	0.00082537	LRRC4
ENSG00000106348	1.03224	0.000138631	IMPDH1
ENSG00000213280	1.41527	0.00666417	RP11-212P7.1
ENSG00000128595	1.21989	0.00401239	CALU
ENSG00000128591	-1.77367	0.000362672	FLNC
ENSG00000128524	1.68096	8.70486e-05	ATP6V1F
ENSG00000230359	1.97384	0.000107071	TPI1P2
ENSG00000186591	1.00217	1.43046e-05	UBE2H
ENSG00000146842	1.10008	1.93812e-06	TMEM209
ENSG00000233287	1.19228	0.0013669	AC009362.2
ENSG00000273489	-2.17892	8.51009e-05	RP11-180C16.1
ENSG00000128567	-2.07264	2.59967e-12	PODXL
ENSG00000236281	1.78079	9.93462e-05	AC093106.5
ENSG00000221866	-1.15896	0.00154349	PLXNA4
ENSG00000198074	5.50999	2.04396e-06	AKR1B10
ENSG00000122786	-1.44133	1.06128e-06	CALD1
ENSG00000146859	-1.77758	3.21846e-09	TMEM140
ENSG00000272941	-2.15007	5.84677e-06	RP11-134L10.1
ENSG00000181072	-1.43491	0.00235814	CHRM2
ENSG00000122779	1.20637	6.80242e-05	TRIM24
ENSG00000146858	1.26936	0.00831121	ZC3HAV1L
ENSG00000254270	1.75242	0.000560597	ERHP1
ENSG00000133606	1.01442	6.80242e-05	MKRN1
ENSG00000146966	-2.89499	1.26418e-24	DENND2A
ENSG00000159840	-1.41903	2.21865e-08	ZYX
ENSG00000146904	1.05855	0.00678669	EPHA1
ENSG00000213214	1.43097	8.04397e-17	ARHGEF35
ENSG00000204959	1.24297	5.91351e-18	ARHGEF34P
ENSG00000050327	1.30743	8.74257e-17	ARHGEF5
ENSG00000213209	1.08709	0.00652089	AC005229.7
ENSG00000106462	1.37488	0.000114307	EZH2
ENSG00000252316	-1.10002	0.0087214	RNY4
ENSG00000155660	2.55238	2.39353e-16	PDIA4
ENSG00000231397	1.20119	0.000834824	AC004941.5
ENSG00000106526	1.31972	0.00385868	ACTR3C
ENSG00000106538	-2.55894	4.3999e-12	RARRES2
ENSG00000214022	1.06675	0.000618838	REPIN1
ENSG00000171115	-3.51344	3.07727e-36	GIMAP8
ENSG00000179144	-3.78349	1.02068e-45	GIMAP7
ENSG00000133574	-2.49103	8.52912e-20	GIMAP4
ENSG00000133561	-3.04327	1.19971e-21	GIMAP6
ENSG00000106560	-1.35994	0.000283987	GIMAP2
ENSG00000213203	-2.50995	1.97907e-10	GIMAP1
ENSG00000196329	-3.22433	2.50019e-23	GIMAP5
ENSG00000164867	-1.88388	3.72849e-06	NOS3
ENSG00000181652	1.35189	0.00477314	ATG9B
ENSG00000033100	1.2033	6.89853e-06	CHPF2
ENSG00000178234	1.64315	8.36754e-05	GALNT11
ENSG00000204894	1.57891	0.00382546	RP11-208G20.2
ENSG00000196584	2.20891	4.70076e-09	XRCC2
ENSG00000273344	1.33919	0.00218231	PAXIP1-AS1
ENSG00000216895	1.45112	0.00213004	AC009403.2
ENSG00000130675	2.66665	0.000336532	MNX1
ENSG00000243479	3.34296	0.00108864	MNX1-AS1
ENSG00000185291	-2.34642	8.40812e-07	IL3RA
ENSG00000002586	-1.5778	2.05421e-06	CD99
ENSG00000056998	2.02084	0.000246943	GYG2
ENSG00000006756	1.14692	0.00538215	ARSD
ENSG00000236120	-2.069	0.00812003	RP11-733O18.1
ENSG00000237730	1.18144	0.00508991	RP11-459A10.1
ENSG00000011201	-1.36341	0.00266227	KAL1
ENSG00000073464	-1.12112	0.00715053	CLCN4
ENSG00000047648	-3.41051	7.88457e-29	ARHGAP6
ENSG00000232392	-3.94432	4.21487e-13	AC002366.3
ENSG00000101911	1.04491	0.00195875	PRPS2
ENSG00000101916	-1.7967	0.00233914	TLR8
ENSG00000198759	-1.83677	0.000517285	EGFL6
ENSG00000046653	-1.67665	0.00352709	GPM6B
ENSG00000233247	1.12942	0.00994866	GS1-257G1.1
ENSG00000165197	-2.78993	1.97e-08	FIGF
ENSG00000087842	1.20231	0.00343061	PIR
ENSG00000169239	-1.01433	0.000804155	CA5B
ENSG00000182287	-1.67884	3.96433e-10	AP1S2
ENSG00000214322	1.45123	0.00265926	CBX1P2
ENSG00000188158	1.50329	0.0010392	NHS
ENSG00000131831	-2.65141	1.06314e-09	RAI2
ENSG00000184368	2.18014	0.00134115	MAP7D2
ENSG00000174028	2.75505	1.17107e-07	FAM3C2
ENSG00000123131	1.56045	2.48911e-05	PRDX4
ENSG00000228519	2.10677	9.49852e-06	RP11-298C3.2
ENSG00000236683	2.28685	0.00135891	HMGA1P1
ENSG00000232368	1.97639	0.000263468	FTLP2
ENSG00000198947	-1.79729	6.35388e-05	DMD
ENSG00000147027	-2.70627	8.81773e-07	TMEM47
ENSG00000101955	-2.29679	0.00016713	SRPX
ENSG00000156313	-1.63878	5.95934e-07	RPGR
ENSG00000252050	-2.97878	0.000229757	SNORA31
ENSG00000228232	3.01177	1.07732e-06	GAPDHP1
ENSG00000214045	1.40424	0.000683984	RP6-186E3.1
ENSG00000238222	1.36241	9.79816e-05	MKRN4P
ENSG00000216866	1.31925	0.0016025	RPS2P55
ENSG00000217624	1.97252	6.95093e-06	RP11-204C16.4
ENSG00000228847	1.80905	9.23406e-05	ATP5G2P4
ENSG00000237206	1.37235	0.00264957	IMPDH1P4
ENSG00000069535	-3.04122	5.07801e-13	MAOB
ENSG00000214018	2.46059	1.75486e-05	RRM2P3
ENSG00000147113	-3.27449	5.64672e-17	CXorf36
ENSG00000214282	1.60377	0.000762117	KRT8P14
ENSG00000214009	2.20216	0.00623661	PCNAP3
ENSG00000235587	2.47449	1.37911e-05	GAPDHP65
ENSG00000065923	1.53157	7.41109e-06	SLC9A7
ENSG00000215284	1.04113	0.00110855	RP11-198M15.1
ENSG00000130988	-1.938	0.000298428	RGN
ENSG00000147123	1.07059	0.00138958	NDUFB11
ENSG00000226556	-2.28176	0.00213004	NPM1P49
ENSG00000226971	1.7193	0.00305241	AF196972.4
ENSG00000102312	1.46623	0.000246575	PORCN
ENSG00000147155	1.16563	0.000326623	EBP
ENSG00000015285	-1.46416	0.00277073	WAS
ENSG00000102109	2.5585	0.00216334	PCSK1N
ENSG00000102007	1.44122	0.00364671	PLP2
ENSG00000012211	1.23608	8.17813e-06	PRICKLE3
ENSG00000230216	2.92877	1.0434e-08	HSPB1P2
ENSG00000213856	1.70254	0.00102281	VDAC1P2
ENSG00000158352	-1.69902	0.000200217	SHROOM4
ENSG00000179222	1.20092	0.00201815	MAGED1
ENSG00000237528	3.10009	0.00472956	RP11-234P3.4
ENSG00000187243	1.88747	0.000651114	MAGED4B
ENSG00000154545	1.58261	0.00472145	MAGED4
ENSG00000204376	2.79485	0.00927484	XAGE1D
ENSG00000184205	-1.13343	0.000272172	TSPYL2
ENSG00000072506	1.07436	0.00263991	HSD17B10
ENSG00000165591	1.4092	0.0099128	FAAH2
ENSG00000231831	1.76348	7.31604e-07	MTHFD1P1
ENSG00000236852	1.14759	0.00184297	RP11-3D23.1
ENSG00000230889	1.34245	0.00494192	SHC1P1
ENSG00000102053	-1.62035	0.000286425	ZC3H12B
ENSG00000155659	-1.57169	0.00160623	VSIG4
ENSG00000089472	-1.70999	7.6833e-07	HEPH
ENSG00000235892	2.17987	5.63324e-05	PKMP2
ENSG00000169083	-1.44105	0.0010155	AR
ENSG00000228328	1.70147	1.16741e-05	RP11-516A11.1
ENSG00000225925	-1.10891	0.000719635	RP13-313G19.2
ENSG00000130052	-3.42726	1.78502e-26	STARD8
ENSG00000232267	1.87128	2.33611e-05	ACTR3P2
ENSG00000213740	1.18528	0.00214103	SERBP1P1
ENSG00000082458	1.38995	4.36677e-05	DLG3
ENSG00000147168	-1.3109	0.00639944	IL2RG
ENSG00000169562	2.63376	0.000231067	GJB1
ENSG00000204131	-1.88488	6.51354e-10	NHSL2
ENSG00000067177	1.66208	7.7551e-05	PHKA1
ENSG00000230311	1.35033	0.00204236	AC004074.3
ENSG00000230673	1.16445	0.00170394	PABPC1P3
ENSG00000213684	2.19535	1.9401e-06	LDHBP2
ENSG00000226784	1.85778	0.00362876	PGAM4
ENSG00000102144	1.0831	0.00260159	PGK1
ENSG00000078596	-2.52385	4.84659e-06	ITM2A
ENSG00000228612	2.44108	0.000640017	HK2P1
ENSG00000225715	1.03155	0.00890936	RP11-325E14.5
ENSG00000073905	1.10995	0.00380456	VDAC1P1
ENSG00000165259	-1.14772	0.00484382	HDX
ENSG00000225536	1.6569	6.37205e-06	RP6-145B8.3
ENSG00000230956	1.16161	0.00313788	RP3-452M16.1
ENSG00000174740	-1.6924	0.00505608	PABPC5
ENSG00000102290	-1.81837	0.00272108	PCDH11X
ENSG00000215089	1.49317	0.000220133	KRT18P11
ENSG00000186310	-1.90778	0.00126269	NAP1L3
ENSG00000215070	1.54838	0.00283483	XRCC6P5
ENSG00000165194	1.81591	0.00810779	PCDH19
ENSG00000000003	1.6114	0.00186419	TSPAN6
ENSG00000238116	1.47249	0.000190489	RP3-347M6.2
ENSG00000126953	1.48536	0.00387747	TIMM8A
ENSG00000241343	1.2341	0.000279073	RPL36A
ENSG00000237682	1.7238	2.36864e-05	RP3-514P16.1
ENSG00000126947	-1.50383	1.44022e-05	ARMCX1
ENSG00000147206	-2.34589	0.000554187	NXF3
ENSG00000133134	2.49254	0.000352372	BEX2
ENSG00000182916	-2.53035	3.97235e-06	TCEAL7
ENSG00000133138	1.21168	0.00084081	TBC1D8B
ENSG00000165376	2.84544	0.00742328	CLDN2
ENSG00000101888	1.79986	0.00208658	NXT2
ENSG00000101935	1.25157	2.87156e-05	AMMECR1
ENSG00000133136	1.29405	0.00655271	GNG5P2
ENSG00000101938	-2.96047	3.19695e-07	CHRDL1
ENSG00000077264	-1.34885	0.00351064	PAK3
ENSG00000235244	1.89703	9.82251e-05	RP11-761E20.1
ENSG00000101856	1.11915	0.00038974	PGRMC1
ENSG00000005022	1.77882	2.00501e-08	SLC25A5
ENSG00000186416	1.06086	0.000390645	NKRF
ENSG00000198918	1.18737	0.000628278	RPL39
ENSG00000177485	1.16836	0.000573368	ZBTB33
ENSG00000005893	1.0881	0.00077283	LAMP2
ENSG00000171155	1.04116	0.00159486	C1GALT1C1
ENSG00000234176	1.44008	0.00150964	HSPA8P1
ENSG00000179101	1.70778	8.0863e-06	RP11-349N19.2
ENSG00000183918	-2.04677	0.000416872	SH2D1A
ENSG00000009694	-1.19118	0.00525969	TENM1
ENSG00000232599	-2.55042	0.00287614	RP1-161N10.1
ENSG00000171388	-2.86803	2.2839e-05	APLN
ENSG00000122122	-1.34331	0.0035653	SASH3
ENSG00000188706	1.37909	0.000748727	ZDHHC9
ENSG00000156709	1.20461	7.91915e-06	AIFM1
ENSG00000056277	1.0246	0.000182851	ZNF280C
ENSG00000213468	1.88126	0.0021424	RP11-453F18__B.1
ENSG00000134602	2.11854	1.44718e-07	MST4
ENSG00000076770	1.06423	0.00212041	MBNL3
ENSG00000171004	4.19891	2.02569e-17	HS6ST2
ENSG00000227064	4.19886	8.3723e-08	RP3-363L9.1
ENSG00000076716	1.50278	0.0016115	GPC4
ENSG00000147257	-2.23435	0.000471583	GPC3
ENSG00000165704	1.21884	3.40934e-05	HPRT1
ENSG00000223749	2.77017	2.57523e-05	MIR503HG
ENSG00000101928	1.34408	0.00103373	MOSPD1
ENSG00000184785	-2.28921	0.000223717	SMIM10
ENSG00000203950	1.00874	0.00490189	FAM127B
ENSG00000219930	2.54377	0.00397909	GAPDHP67
ENSG00000022267	-4.56396	3.48726e-23	FHL1
ENSG00000102241	1.10133	0.000121488	HTATSF1
ENSG00000129675	-2.61845	4.22086e-34	ARHGEF6
ENSG00000232549	2.13327	0.00610267	SRD5A1P1
ENSG00000203930	-1.48097	0.00541504	LINC00632
ENSG00000182195	2.04287	9.27253e-05	LDOC1
ENSG00000102069	2.1031	0.00715867	UBE2NL
ENSG00000185985	-1.69662	0.00246625	SLITRK2
ENSG00000219507	1.63605	0.00305115	FTH1P8
ENSG00000233467	1.29277	0.000234708	U40455.1
ENSG00000155966	-2.08079	7.10218e-05	AFF2
ENSG00000183171	1.19904	0.000188999	RP11-49C9.2
ENSG00000234825	1.67859	2.1096e-05	XRCC6P2
ENSG00000029993	2.9339	3.01983e-10	HMGB3
ENSG00000160131	1.09243	0.00224012	VMA21
ENSG00000130032	-1.21218	0.00692455	PRRG3
ENSG00000102287	1.70506	7.39254e-06	GABRE
ENSG00000197172	5.00838	0.00233194	MAGEA6
ENSG00000184750	2.46313	0.00618053	MAGEA2
ENSG00000221867	3.83749	0.00213004	MAGEA3
ENSG00000147394	1.49486	0.000195302	ZNF185
ENSG00000259886	-1.89163	0.00043882	U82695.10
ENSG00000130821	2.84262	4.52197e-05	SLC6A8
ENSG00000185825	1.21611	1.05334e-07	BCAP31
ENSG00000198753	2.52113	2.45462e-06	PLXNB3
ENSG00000184343	1.63526	0.00759796	SRPK3
ENSG00000180879	1.65215	5.20829e-07	SSR4
ENSG00000067840	-1.62664	0.0028976	PDZD4
ENSG00000184844	1.96385	0.00444166	CYCSP45
ENSG00000089820	-1.24047	0.00809863	ARHGAP4
ENSG00000177854	1.71818	0.00434116	TMEM187
ENSG00000184216	1.5264	1.09577e-12	IRAK1
ENSG00000130827	1.0783	0.000191533	PLXNA3
ENSG00000102178	1.31468	0.000975546	UBL4A
ENSG00000071889	1.07211	0.000554187	FAM3A
ENSG00000160211	2.61095	1.65761e-13	G6PD
ENSG00000160219	-1.25725	0.00314138	GAB3
ENSG00000130826	1.56077	1.78421e-06	DKC1
ENSG00000229237	1.20584	0.00189256	HMGN1P37
ENSG00000185010	-2.12766	1.97687e-05	F8
ENSG00000185515	1.38587	0.000161536	BRCC3
ENSG00000198444	1.65408	0.00350393	F8A2
ENSG00000185990	1.66622	0.00462559	F8A3
ENSG00000272240	-2.19691	0.00589622	RP5-855D21.1
ENSG00000253640	-1.82751	0.00335959	CTD-2281E23.1
ENSG00000104728	-1.64745	3.5232e-20	ARHGEF10
ENSG00000254244	1.84962	0.000100545	PAICSP4
ENSG00000091879	-1.91336	0.000273386	ANGPT2
ENSG00000272505	-1.34333	0.00463544	RP11-981G7.6
ENSG00000171056	-3.30531	8.0017e-09	SOX7
ENSG00000246477	-1.42675	0.00871091	AF131216.6
ENSG00000227203	1.32826	0.00576978	SUB1P1
ENSG00000079459	1.00228	0.00058224	FDFT1
ENSG00000164733	1.47117	0.000352533	CTSB
ENSG00000154359	-1.24949	5.90812e-05	LONRF1
ENSG00000164741	-1.80879	0.000249471	DLC1
ENSG00000038945	-1.33545	4.20159e-05	MSR1
ENSG00000155970	-1.01996	0.0036213	MICU3
ENSG00000249258	-1.28979	0.00664417	RP11-468H14.2
ENSG00000253944	2.63649	0.000604316	RP11-156K13.1
ENSG00000253671	2.81259	1.12499e-05	RP11-806O11.1
ENSG00000156011	1.41196	8.65922e-05	PSD3
ENSG00000244018	1.59117	0.0058951	RPL35P6
ENSG00000147408	-1.7754	5.44179e-11	CSGALNACT1
ENSG00000175445	-2.56609	1.2517e-07	LPL
ENSG00000061337	-1.9421	1.4339e-08	LZTS1
ENSG00000168546	-1.47004	0.00380701	GFRA2
ENSG00000147443	-1.34478	0.00100207	DOK2
ENSG00000168484	-3.36203	0.004936	SFTPC
ENSG00000168487	-1.67588	0.000200387	BMP1
ENSG00000177725	-2.77485	2.82041e-06	AC105206.1
ENSG00000168490	-1.42131	0.00281057	PHYHIP
ENSG00000120896	-1.28004	1.14618e-08	SORBS3
ENSG00000120913	-1.72788	4.77586e-09	PDLIM2
ENSG00000241852	-1.63969	6.46527e-08	C8orf58
ENSG00000253200	-1.42656	0.00083065	RP11-582J16.5
ENSG00000261026	-2.0207	0.00123333	CTD-3247F14.2
ENSG00000179388	-2.03848	0.000506274	EGR3
ENSG00000245025	-1.29943	0.00102685	RP11-875O11.1
ENSG00000173530	-1.52551	0.00120807	TNFRSF10D
ENSG00000253837	-1.35799	0.00326294	RP11-177H13.2
ENSG00000159167	-2.47466	0.000255359	STC1
ENSG00000092964	-1.78872	9.45539e-06	DPYSL2
ENSG00000120907	-2.41512	2.07212e-07	ADRA1A
ENSG00000168079	-3.24588	7.20987e-07	SCARA5
ENSG00000120875	-1.31521	9.3717e-05	DUSP4
ENSG00000272256	-1.91134	0.00706132	RP11-489E7.4
ENSG00000127589	1.34939	0.00794052	TUBBP1
ENSG00000104687	1.96571	8.38958e-06	GSR
ENSG00000253993	1.0472	0.00774779	RP11-451O18.1
ENSG00000133874	-2.65897	3.80814e-12	RNF122
ENSG00000133878	-2.0079	0.000815978	DUSP26
ENSG00000232024	1.21631	0.00100541	LSM12P1
ENSG00000147475	1.44256	0.00105376	ERLIN2
ENSG00000020181	-1.72301	9.72302e-12	GPR124
[truncated: 2,119 more rows]
