# Supplementary material for: Integrative RNA-Seq and H3 Trimethylation ChIP-Seq Analysis of Human Lung Cancer Cells Isolated by Laser-Microdissection
Source: Cancers (Basel). 2021 Apr 5;13(7):1719. doi: 10.3390/cancers13071719 (PMC8038546; doi:10.3390/cancers13071719)
Supplement: Supplementary file 1 [file cancers-13-01719-s001.zip › Supplementary_Table-S6_UpDownTop15.xls]

## Sheet: LUAD-LUSC-Top15-DEGs
LUAD Top15 Up-regulated Genes
Rank	Gene symbol	Gene name	L2FC (LUAD/Normal)	FDR	Gene status in TCGA (*)
1	CLDN2	Claudin 2	5.94753	0.00362713	up
2	SCGB3A2	Secretoglobin (SCGB) 3A2	5.63429	1.06693e-05	no.change
3	FEZF1-AS1	FEZ family Zinc Finger 1-Antisense RNA 1	5.53405	1.23872e-18	up
4	CXCL14	C-X-C Motif Chemokine Ligand 14	5.43369	2.07148e-12	up
5	MUC21	Mucin 21	5.38216	1.29935e-09	up
6	CP	Ceruloplasmin	5.10847	4.33172e-08	up
7	AFAP1-AS1	Actin Filament Associated Protein 1 (AFAP1) Antisense RNA 1	5.04164	1.49875e-40	up
8	ATP6V1C2	ATPase H+ Transporting V1 Subunit C2	4.55973	5.93581e-05	up
9	HS6ST2	Heparan sulfate 6-O-sulfotransferase 2	4.55278	1.38681e-14	up
10	CRABP2	Cellular retinoic acid-binding proteins 2	4.50086	7.05549e-15	up
11	TOX3	TOX High Mobility Group Box Family Member 3	4.41246	1.64244e-12	up
12	GDF15	Growth differentiation factor 15	4.35253	1.86652e-11	up
13	ABCC3	ATP Binding Cassette Subfamily C Member 3	4.17129	1.36199e-51	up
14	HOXD1	Homeobox D1	4.15204	1.84729e-12	no.change
15	MROH6	Maestro heat-like repeat 6	4.1109	1.30173e-11	up
LUAD Top15 Down-regulated Genes
Rank	Gene symbol	Gene name	L2FC (LUAD/Normal)	FDR	Gene status in TCGA (*)
1	SLC6A4	Solute carrier family 6, member 4	-5.33123	1.07802e-06	down
2	DARC	Duffy antigen receptor for chemokines	-5.05493	8.916e-12	Zero-count
3	AKAP12	A-kinase anchor protein 12	-4.99893	9.09205e-21	down
4	FENDRR	FOXF1 adjacent non-coding developmental regulatory RNA	-4.90391	1.16286e-14	down
5	CLEC3B	C-type lectin domain family 3 member B	-4.88726	2.30848e-20	down
6	FAM107A	Family With Sequence Similarity 107 Member A	-4.87357	1.58654e-23	down
7	TMEM100	Transmembrane protein 100	-4.81766	4.96574e-07	down
8	RP11-286H15.1	Long noncoding RNA	-4.76266	6.98252e-12	down
9	LRRC32	Leucine rich repeat containing 32 (or GARP)	-4.76185	4.60501e-30	down
10	DES	Desmin	-4.71688	7.0401e-16	down
11	SOX7	SRY-related high mobility group box 7	-4.71171	1.98391e-14	down
12	SLCO4A1	Solute Carrier Organic Anion Transporter Family, Member 4A1	-4.67778	2.70511e-07	no.change
13	LINC00920	Long Intergenic Non-Protein Coding RNA 920	-4.66695	1.11141e-09	no.change
14	ADAMTS4	A Disintegrin-like And Metalloproteinase with ThromboSpondin motifs 4	-4.6295	1.5515e-14	no.change
15	HBB	Haemoglobin beta	-4.56836	9.18501e-06	down
LUSC Top15 Up-regulated Genes
Rank	Gene symbol	Gene name	L2FC (LUSC/Normal)	FDR	Gene status in TCGA (*)
1	SPRR1B	Small proline-rich protein 1B	9.53592	6.11756e-09	up
2	PI3	Peptidase inhibitor 3	8.87165	3.47709e-09	up
3	KRT6B	Keratin 6B	8.85808	9.49435e-18	up
4	KRT6A	Keratin 6A	8.8323	4.13446e-23	up
5	CALML3	Calmodulin Like 3	8.74775	6.71551e-07	up
6	KRT6C	Keratin 6C	8.3153	4.92465e-16	up
7	KRT16	Keratin 16	8.01115	8.10575e-08	up
8	GPX2	Glutathione peroxidase 2	7.75919	1.1573e-17	up
9	SPRR2A	Small proline rich protein (SPRR) 2A	7.36791	3.1298e-05	up
10	UPK1B	Uroplakin 1B	7.31668	2.38146e-07	up
11	KRT14	Keratin 14	7.12203	8.31665e-07	up
12	MAGEA4	Melanoma antigen family A4	7.01574	0.000140307	up
13	AKR1B10	Aldo-Keto Reductase Family 1 Member B10	6.88658	1.26141e-12	up
14	CASC19	Cancer susceptibility 19 (non-protein coding)	6.7227	0.000103207	up
15	PTHLH	Parathyroid hormone-like hormone	6.66646	8.20109e-17	up
LUSC Top15 Down-regulated Genes
Rank	Gene symbol	Gene name	L2FC (LUSC/Normal)	FDR	Gene status in TCGA (*)
1	SFTPC	Surfactant Protein C gene	-7.76542	4.96434e-08	down
2	CLEC3B	C-type lectin domain family 3 member B	-7.48319	2.18655e-11	down
3	RP11-611O2.5	Long noncoding RNA	-6.07922	3.27258e-05	zeco.count
4	INMT	Indolethylamine-N-methyltransferase	-5.86222	2.83176e-22	down
5	SFTA1P	Surfactant Associated 1, LncRNA	-5.77273	8.81498e-11	down
6	ADH1B	Alcoholic dehydrogenase 1B	-5.73312	2.38396e-23	down
7	FENDRR	FOXF1 Adjacent Non-Coding Developmental Regulatory RNA	-5.43977	2.84856e-09	down
8	KHDRBS2	KH RNA Binding Domain Containing, Signal Transduction Associated 2	-5.43401	6.42823e-09	down
9	AGER	Advanced glycosylation end-product specific receptor	-5.36795	3.16816e-07	down
10	FAM110D	Family With Sequence Similarity 110 Member D	-5.30758	7.13325e-06	down
11	SFTPA1	Surfactant Protein A1	-5.25205	1.00736e-06	down
12	MT1E	Metallothioneins 1E	-5.20017	6.74781e-05	no.change
13	RP11-397O4.1	Long noncoding RNA	-5.14626	0.000104972	down
14	TNXB	Tenascin XB	-5.01401	3.00248e-17	down
15	CACNA2D2	Calcium Voltage-Gated Channel Auxiliary Subunit Alpha2delta 2	-4.99358	1.19373e-10	down
			*The Cancer Genome Atlas (https://tcga-data.nci.nih.gov/tcga)
