# Supplementary material for: Integrative RNA-Seq and H3 Trimethylation ChIP-Seq Analysis of Human Lung Cancer Cells Isolated by Laser-Microdissection
Source: Cancers (Basel). 2021 Apr 5;13(7):1719. doi: 10.3390/cancers13071719 (PMC8038546; doi:10.3390/cancers13071719)
Supplement: Supplementary file 1 [file cancers-13-01719-s001.zip › Supplementary_Table-S7_KEGG-LUAD-LUSC.xls]

## Sheet: kegg-enrich-compare
ID	Description	GeneRatio	BgRatio	pvalue	p.adjust	qvalue	geneID	Count	Group
hsa00512	Mucin type O-glycan biosynthesis	10/554	32/8041	3.58452e-05	0.0113271	0.0107913	GALNT3/GALNT7/GALNT10/C1GALT1/GALNT11/C1GALT1C1/GALNT12/B3GNT6/GCNT3/ST6GALNAC1	10	Up.LUAD
hsa00100	Steroid biosynthesis	7/554	20/8041	0.000249257	0.0323062	0.0307781	DHCR24/HSD17B7/SOAT1/TM7SF2/DHCR7/SC5D/CYP24A1	7	Up.LUAD
hsa01200	Carbon metabolism	19/554	117/8041	0.000368274	0.0323062	0.0307781	ENO1/PGD/SDHC/MCEE/IDH1/TKT/EHHADH/ME1/PSPH/IDH3G/G6PD/FBP1/HKDC1/TALDO1/TKFC/PC/PKM/ALDOA/GPT2	19	Up.LUAD
hsa00480	Glutathione metabolism	12/554	57/8041	0.000408939	0.0323062	0.0307781	PGD/IDH1/GGCT/G6PD/RRM2B/OPLAH/GSTO2/GSTP1/MGST1/GGT6/GPX4/GGT5	12	Up.LUAD
hsa01230	Biosynthesis of amino acids	14/554	75/8041	0.00051427	0.0325019	0.0309645	ENO1/GLUL/IDH1/TKT/PSPH/IDH3G/PYCR3/ASS1/TALDO1/PC/PKM/ALDOA/GPT2/PYCR1	14	Up.LUAD
hsa04022	cGMP-PKG signaling pathway	47/674	167/8041	3.13732e-14	8.07966e-12	4.99773e-12	NPR1/ATP1A2/RGS2/AKT3/ADCY3/SLC8A1/PRKCE/ITPR1/GNAI2/ADCY5/MYLK/ATP1B3/AGTR1/PDE5A/EDNRA/MEF2C/ADRB2/PIK3CG/NOS3/ADRA1A/ADCY8/PRKG1/ADRB1/MRVI1/PDE3B/PDE2A/TRPC6/GUCY1A2/FXYD2/CACNA1C/PDE3A/KCNJ8/KCNMB4/PPP1R12A/ATP2B1/EDNRB/ADCY4/SLC8A3/PLCB2/ATP2A3/ATP1B2/PIK3R5/NFATC1/PLCB1/PLCB4/MYL9/NFATC2	47	Down.LUAD
hsa04510	Focal adhesion	52/674	201/8041	5.55303e-14	8.07966e-12	4.99773e-12	VAV3/ITGA10/TNR/AKT3/ITGA6/ITGA4/FN1/COL6A3/MYLK/COL6A5/COL6A6/PDGFRA/KDR/VEGFC/ITGA1/PIK3R1/PDGFRB/FLT4/TNXB/LAMA4/LAMA2/HGF/LAMB1/CAV2/CAV1/FLNC/ZYX/VEGFD/PAK3/LAMC3/RAPGEF1/ITGA8/VCL/CCND2/VWF/ITGA5/PPP1R12A/PXN/FLT1/COL4A1/COL4A2/ACTN1/THBS1/PRKCB/LAMA1/BCL2/MYL9/PDGFB/PARVB/PARVG/COL6A1/COL6A2	52	Down.LUAD
hsa04514	Cell adhesion molecules (CAMs)	40/674	148/8041	1.12243e-11	1.08876e-09	6.73458e-10	NEGR1/VCAM1/NTNG1/CD2/SELP/SELL/SELE/PTPRC/NFASC/CD34/NRXN1/ITGA6/ITGA4/CD28/CLDN11/VCAN/HLA-E/CD99/PDCD1LG2/NTNG2/ITGA8/VSIR/LRRC4C/CD6/NRXN2/NCAM1/ESAM/JAM3/CD4/SELPLG/ITGAL/CDH5/ICAM2/PTPRM/CDH2/CD226/CD22/CLDN5/NCAM2/JAM2	40	Down.LUAD
hsa04933	AGE-RAGE signaling pathway in diabetic complications	31/674	100/8041	5.47136e-11	3.98042e-09	2.46211e-09	VCAM1/SELE/AKT3/PRKCE/FN1/TGFBR2/AGTR1/VEGFC/PIK3R1/EGR1/EDN1/AGER/PIM1/IL6/NOS3/VEGFD/JAK2/FOXO1/COL4A1/COL4A2/PLCB2/PRKCB/CCL2/STAT5B/PLCD3/BCL2/NFATC1/PLCB1/PLCB4/THBD/MAPK11	31	Down.LUAD
hsa04371	Apelin signaling pathway	37/674	137/8041	6.94438e-11	4.04163e-09	2.49998e-09	RYR2/AKT3/ADCY3/SLC8A1/PRKCE/ITPR1/GNAI2/ADCY5/MYLK/MRAS/AGTR1/GNB4/PPARGC1A/MEF2C/CAMK4/EGR1/CCN2/GNG11/PIK3CG/NOS3/APLN/ADCY8/PDE3B/APLNR/GABARAPL1/NOS1/ADCY4/GNG2/SLC8A3/RYR3/PLCB2/PIK3R5/SPHK1/PLCB1/PLCB4/JAG1/KLF2	37	Down.LUAD
hsa04151	PI3K-Akt signaling pathway	67/674	354/8041	9.2468e-11	4.4847e-09	2.77404e-09	ITGA10/TNR/AKT3/ITGA6/ITGA4/FN1/COL6A3/COL6A5/COL6A6/GNB4/PDGFRA/KDR/FGF2/VEGFC/IL7R/GHR/ITGA1/PIK3R1/F2R/PDGFRB/FGFR4/FLT4/TNXB/CDKN1A/LAMA4/LAMA2/SGK1/IL6/HGF/CDK6/GNG11/PIK3CG/LAMB1/NOS3/IL3RA/VEGFD/IL2RG/ANGPT2/ANGPT1/JAK2/TEK/TLR4/PKN3/LAMC3/ITGA8/PIK3AP1/BDNF/CCND2/VWF/NR4A1/ITGA5/FLT1/LPAR6/COL4A1/COL4A2/GNG2/THBS1/FGF7/PHLPP2/PIK3R5/CSF3/LAMA1/BCL2/IL2RB/PDGFB/COL6A1/COL6A2	67	Down.LUAD
hsa04015	Rap1 signaling pathway	47/674	210/8041	2.28408e-10	9.49527e-09	5.87336e-09	VAV3/AKT3/ADCY3/RASGRP3/RAPGEF4/GNAI2/ADCY5/MRAS/P2RY1/PDGFRA/KDR/FGF2/VEGFC/PIK3R1/F2R/ARAP3/PDGFRB/LCP2/FGFR4/FLT4/HGF/DOCK4/VEGFD/ANGPT2/ANGPT1/ADCY8/TEK/RAPGEF1/RASGRP2/GRIN2B/RAPGEF3/FLT1/ADCY4/THBS1/PLCB2/FGF7/PRKCB/ITGAL/PARD6G/PLCB1/PLCB4/ID1/F2RL3/FPR1/PDGFB/MAPK11/TIAM1	47	Down.LUAD
hsa04270	Vascular smooth muscle contraction	35/674	132/8041	3.9819e-10	1.44842e-08	8.95928e-09	NPR1/ADCY3/PRKCE/ACTG2/CALCRL/ITPR1/ADCY5/MYLK/AGTR1/EDNRA/EDN1/RAMP3/CALD1/ADRA1A/ADCY8/PRKCQ/PRKG1/ADM/MRVI1/GUCY1A2/CACNA1C/KCNMB4/PPP1R12A/ADCY4/PRKCH/PLCB2/MYH11/PRKCB/RAMP2/PLCB1/PLCB4/MYL9/PPP1R14A/PTGIR/PLA2G4C	35	Down.LUAD
hsa04512	ECM-receptor interaction	27/674	88/8041	1.25619e-09	4.06169e-08	2.51238e-08	ITGA10/TNR/ITGA6/ITGA4/FN1/COL6A3/COL6A5/COL6A6/FRAS1/ITGA1/TNXB/LAMA4/LAMA2/CD36/LAMB1/FREM1/LAMC3/ITGA8/VWF/ITGA5/COL4A1/COL4A2/THBS1/SV2B/LAMA1/COL6A1/COL6A2	27	Down.LUAD
hsa04360	Axon guidance	40/674	181/8041	7.68416e-09	2.23609e-07	1.38315e-07	NTNG1/BMPR2/SEMA3F/GNAI2/SEMA3G/ROBO2/ROBO1/BOC/SLIT2/UNC5C/TRPC3/SEMA5A/PIK3R1/SEMA6A/ABLIM3/CAMK2A/SLIT3/SEMA3D/PLXNA4/EFNB1/PAK3/DPYSL2/UNC5D/NTNG2/CXCL12/ABLIM1/LRRC4C/TRPC6/ROBO3/SRGAP1/SSH1/TRPC4/CFL2/SEMA6D/FES/DCC/PARD6G/MYL9/NFATC2/SEMA6B	40	Down.LUAD
hsa04261	Adrenergic signaling in cardiomyocytes	35/674	149/8041	1.29227e-08	3.41864e-07	2.11462e-07	ATP1A2/RYR2/AKT3/ADCY3/SLC8A1/SCN7A/RAPGEF4/GNAI2/TNNC1/ADCY5/ATP1B3/AGTR1/ADRB2/CAMK2A/CACNA2D1/PIK3CG/ADRA1A/ADCY8/CACNB2/ADRB1/FXYD2/SCN4B/CACNA1C/RAPGEF3/ATP2B1/ADCY4/SLC8A3/PLCB2/ATP2A3/ATP1B2/PIK3R5/BCL2/PLCB1/PLCB4/MAPK11	35	Down.LUAD
hsa05412	Arrhythmogenic right ventricular cardiomyopathy (ARVC)	23/674	77/8041	3.75605e-08	9.10842e-07	5.63408e-07	ITGA10/LMNA/ACTN2/RYR2/SLC8A1/CTNNA2/ITGA6/ITGA4/DES/SGCB/ITGA1/SGCD/LAMA2/CACNA2D1/DMD/ITGA8/CACNB2/CACNA1C/ITGA5/SLC8A3/ATP2A3/LAMA1/CDH2	23	Down.LUAD
hsa05414	Dilated cardiomyopathy (DCM)	26/674	96/8041	4.59384e-08	9.66948e-07	5.98112e-07	ITGA10/LMNA/RYR2/ADCY3/SLC8A1/ITGA6/ITGA4/DES/TNNC1/ADCY5/SGCB/ITGA1/SGCD/LAMA2/CACNA2D1/DMD/ADCY8/ITGA8/CACNB2/ADRB1/CACNA1C/ITGA5/ADCY4/SLC8A3/ATP2A3/LAMA1	26	Down.LUAD
hsa05144	Malaria	18/674	50/8041	4.65199e-08	9.66948e-07	5.98112e-07	VCAM1/ACKR1/SELP/SELE/CR1/GYPC/IL12A/IL6/CD36/HGF/TLR4/HBB/LRP1/THBS1/HBA2/ITGAL/CCL2/CSF3	18	Down.LUAD
hsa04024	cAMP signaling pathway	43/674	216/8041	5.57666e-08	1.08187e-06	6.692e-07	PDE4B/VAV3/NPR1/ATP1A2/RYR2/AKT3/ADCY3/RAPGEF4/GNAI2/HTR1F/ADCY5/ATP1B3/EDNRA/PIK3R1/F2R/CAMK4/ARAP3/ADRB2/CAMK2A/GRIA1/EDN1/PDE10A/ADCYAP1R1/ADCY8/ADRB1/PDE3B/BDNF/FXYD2/CACNA1C/GRIN2B/PDE3A/RAPGEF3/PPP1R12A/ATP2B1/ADCY4/NFKBIA/SSTR1/FOS/ATP2A3/ATP1B2/NFATC1/MYL9/TIAM1	43	Down.LUAD
hsa04921	Oxytocin signaling pathway	34/674	154/8041	1.06959e-07	1.94532e-06	1.20329e-06	NPR1/RGS2/RYR2/ADCY3/ITPR1/GNAI2/ADCY5/MYLK/MEF2C/CAMK4/CAMK2A/CDKN1A/CACNA2D1/PIK3CG/NOS3/ADCY8/CACNB2/GUCY1A2/CACNA1C/PPP1R12A/CAMKK2/ADCY4/FOS/RYR3/PLCB2/PRKCB/PIK3R5/NFATC1/PLCB1/PLCB4/MYL9/NFATC2/PLA2G4C/RCAN1	34	Down.LUAD
hsa04020	Calcium signaling pathway	39/674	193/8041	1.55162e-07	2.65602e-06	1.6429e-06	PTAFR/ITPKB/RYR2/CHRM3/ADCY3/SLC8A1/ITPR1/TNNC1/MYLK/AGTR1/PDGFRA/EDNRA/F2R/CAMK4/ADRB2/PDGFRB/CAMK2A/PDE1C/NOS3/ADRA1A/ADCY8/ADRB1/CACNA1C/ATP2B1/NOS1/EDNRB/ADCY4/SLC8A3/RYR3/PLCB2/CACNA1H/PRKCB/P2RX1/ATP2A3/PLCD3/SPHK1/PLCB1/PLCB4/HRC	39	Down.LUAD
hsa05410	Hypertrophic cardiomyopathy (HCM)	24/674	90/8041	2.08476e-07	3.37036e-06	2.08476e-06	ITGA10/LMNA/RYR2/SLC8A1/ITGA6/ITGA4/DES/TNNC1/SGCB/ITGA1/SGCD/EDN1/LAMA2/IL6/CACNA2D1/DMD/ITGA8/CACNB2/CACNA1C/ITGA5/SLC8A3/ATP2A3/ACE/LAMA1	24	Down.LUAD
hsa04713	Circadian entrainment	25/674	97/8041	2.38797e-07	3.56237e-06	2.20352e-06	RYR2/ADCY3/ITPR1/GNAI2/ADCY5/GNB4/CAMK2A/GRIA1/ADCYAP1R1/GNG11/ADCY8/PRKG1/GUCY1A2/CACNA1C/GRIN2B/NOS1/ADCY4/GNG2/FOS/RYR3/PLCB2/CACNA1H/PRKCB/PLCB1/PLCB4	25	Down.LUAD
hsa04611	Platelet activation	29/674	124/8041	2.55421e-07	3.56237e-06	2.20352e-06	AKT3/ADCY3/ITPR1/GNAI2/ADCY5/MYLK/P2RY1/PIK3R1/F2R/LCP2/PIK3CG/NOS3/ADCY8/PRKG1/FERMT3/RASGRP2/GUCY1A2/VWF/PPP1R12A/ADCY4/PLCB2/P2RX1/PIK3R5/PLCB1/PLCB4/F2RL3/PTGIR/PLA2G4C/MAPK11	29	Down.LUAD
hsa04062	Chemokine signaling pathway	38/674	189/8041	2.57078e-07	3.56237e-06	2.20352e-06	FGR/VAV3/AKT3/ADCY3/CCR5/GNAI2/ADCY5/GNB4/PIK3R1/ITK/DOCK2/ELMO1/GNG11/PIK3CG/WAS/ADCY8/JAK2/CCL21/CXCL12/GRK5/RASGRP2/PXN/ADCY4/NFKBIA/GNG2/PLCB2/PRKCB/CX3CL1/PIK3R5/CCL2/CCL5/CCL14/STAT5B/PLCB1/PLCB4/HCK/PREX1/TIAM1	38	Down.LUAD
hsa04925	Aldosterone synthesis and secretion	25/674	98/8041	2.95692e-07	3.91121e-06	2.4193e-06	NPR1/ATP1A2/ADCY3/KCNK3/PRKCE/ITPR1/ADCY5/ATP1B3/AGTR1/CAMK4/CAMK2A/ADCY8/PDE2A/CACNA1C/NR4A1/ATP2B1/SCARB1/ADCY4/PLCB2/CACNA1H/PRKCB/ATP1B2/PLCB1/PLCB4/LDLR	25	Down.LUAD
hsa04924	Renin secretion	20/674	69/8041	5.02059e-07	6.35214e-06	3.92916e-06	NPR1/ITPR1/GNAI2/ADCY5/AGTR1/EDNRA/PTGER4/ADRB2/EDN1/ADCYAP1R1/PDE1C/ADRB1/PDE3B/GUCY1A2/CACNA1C/PDE3A/PLCB2/ACE/PLCB1/PLCB4	20	Down.LUAD
hsa04010	MAPK signaling pathway	49/674	294/8041	1.94009e-06	2.35236e-05	1.45507e-05	GADD45A/PTPN7/AKT3/RASGRP3/TGFBR2/DUSP7/MRAS/PDGFRA/KDR/FGF2/VEGFC/RASGRF2/MEF2C/CD14/PDGFRB/DUSP1/FGFR4/FLT4/HGF/CACNA2D1/FLNC/VEGFD/ANGPT2/ANGPT1/TEK/CACNB2/NFKB2/DUSP5/PTPN5/BDNF/RASGRP2/MAP4K2/CACNA1C/NR4A1/MAP3K12/FLT1/HSPA2/FOS/FGF7/CACNA1H/PRKCB/NFATC1/STK4/GADD45B/JUND/RASGRP4/PLA2G4C/PDGFB/MAPK11	49	Down.LUAD
hsa04072	Phospholipase D signaling pathway	30/674	148/8041	3.9811e-06	4.48138e-05	2.77199e-05	PLPP3/AKT3/ADCY3/RAPGEF4/ADCY5/MRAS/AGTR1/DGKG/PDGFRA/GAB1/PIK3R1/F2R/PDGFRB/AGPAT4/PIK3CG/ADCY8/MS4A2/RAPGEF3/DGKH/LPAR6/ADCY4/PLCB2/PIK3R5/DGKE/SPHK1/PLCB1/PLCB4/PLA2G4C/CYTH4/PDGFB	30	Down.LUAD
hsa04970	Salivary secretion	22/674	91/8041	4.00398e-06	4.48138e-05	2.77199e-05	ATP1A2/CHRM3/ADCY3/ITPR1/ADCY5/ATP1B3/ADRB2/ADRA1A/ADCY8/PRKG1/ADRB1/GUCY1A2/FXYD2/ATP2B1/NOS1/ADCY4/RYR3/PLCB2/PRKCB/ATP1B2/PLCB1/PLCB4	22	Down.LUAD
hsa04670	Leukocyte transendothelial migration	25/674	113/8041	5.02389e-06	5.41464e-05	3.34926e-05	VCAM1/VAV3/CTNNA2/RAPGEF4/ITGA4/GNAI2/CLDN11/RHOH/PIK3R1/ITK/CD99/CXCL12/VCL/ESAM/JAM3/RAPGEF3/PXN/ACTN1/PRKCB/ITGAL/CDH5/MYL9/CLDN5/MAPK11/JAM2	25	Down.LUAD
hsa04911	Insulin secretion	21/674	86/8041	5.58835e-06	5.80789e-05	3.59251e-05	KCNN3/ATP1A2/RYR2/CHRM3/ADCY3/RAPGEF4/ADCY5/ATP1B3/KCNN2/CAMK2A/ADCYAP1R1/ADCY8/FXYD2/CACNA1C/KCNMB4/ADCY4/PLCB2/PRKCB/ATP1B2/PLCB1/PLCB4	21	Down.LUAD
hsa04810	Regulation of actin cytoskeleton	37/674	213/8041	1.38706e-05	0.000139184	8.60931e-05	VAV3/ITGA10/CHRM3/ITGA6/ITGA4/FN1/MYLK/MRAS/PDGFRA/FGF2/ITGA1/PIK3R1/IQGAP2/F2R/PDGFRB/FGFR4/PAK3/ARHGEF6/FGD3/ITGA8/CXCL12/VCL/ITGA5/NCKAP1L/PPP1R12A/SSH1/PXN/SPATA13/CFL2/ACTN1/FGF7/ITGAL/ITGAX/MYH10/MYL9/PDGFB/TIAM1	37	Down.LUAD
hsa04725	Cholinergic synapse	24/674	113/8041	1.6153e-05	0.000156684	9.69179e-05	CHRM3/AKT3/ADCY3/ITPR1/GNAI2/ADCY5/GNB4/PIK3R1/CAMK4/CAMK2A/GNG11/PIK3CG/ADCY8/JAK2/CACNA1C/ADCY4/GNG2/FOS/PLCB2/PRKCB/PIK3R5/BCL2/PLCB1/PLCB4	24	Down.LUAD
hsa04014	Ras signaling pathway	39/674	232/8041	1.79545e-05	0.00016854	0.000104252	RASAL2/AKT3/RASGRP3/ZAP70/PLA1A/MRAS/GNB4/PDGFRA/KDR/FGF2/GAB1/VEGFC/PIK3R1/RASGRF2/PDGFRB/FGFR4/FLT4/HGF/GNG11/VEGFD/PAK3/ANGPT2/ANGPT1/TEK/BDNF/RASGRP2/ETS1/GRIN2B/FLT1/RASA3/GNG2/FGF7/PRKCB/STK4/RASAL3/RASGRP4/PLA2G4C/PDGFB/TIAM1	39	Down.LUAD
hsa04926	Relaxin signaling pathway	26/674	129/8041	1.93772e-05	0.000176212	0.000108997	AKT3/ADCY3/TGFBR2/GNAI2/ADCY5/GNB4/RXFP1/VEGFC/PIK3R1/EDN1/GNG11/NOS3/VEGFD/ADCY8/NOS1/EDNRB/COL4A1/COL4A2/ADCY4/NFKBIA/GNG2/FOS/PLCB2/PLCB1/PLCB4/MAPK11	26	Down.LUAD
hsa05032	Morphine addiction	20/674	91/8041	4.85878e-05	0.000428456	0.000265024	PDE4B/ADCY3/GNAI2/ADCY5/GNB4/GABRA2/PDE8B/GABRB2/PDE7B/PDE10A/PDE1C/GNG11/ADCY8/GRK5/PDE3B/PDE2A/PDE3A/ADCY4/GNG2/PRKCB	20	Down.LUAD
hsa04927	Cortisol synthesis and secretion	16/674	65/8041	6.51742e-05	0.000557814	0.00034504	ADCY3/KCNK3/ITPR1/ADCY5/AGTR1/PDE8B/ADCY8/CACNA1C/NR4A1/SCARB1/ADCY4/PLCB2/CACNA1H/PLCB1/PLCB4/LDLR	16	Down.LUAD
hsa05146	Amoebiasis	21/674	102/8041	8.74279e-05	0.000726901	0.000449629	FN1/IL12A/PIK3R1/CD14/SERPINB9/SERPINB6/LAMA4/LAMA2/IL6/LAMB1/TLR4/LAMC3/VCL/COL4A1/COL4A2/ACTN1/PLCB2/PRKCB/LAMA1/PLCB1/PLCB4	21	Down.LUAD
hsa04540	Gap junction	19/674	88/8041	9.63272e-05	0.000778645	0.000481636	ADCY3/ITPR1/GNAI2/ADCY5/PDGFRA/PDGFRB/ADCY8/PRKG1/ADRB1/GUCY1A2/TUBA1A/ADCY4/TJP1/PLCB2/PRKCB/TUBB6/PLCB1/PLCB4/PDGFB	19	Down.LUAD
hsa05143	African trypanosomiasis	11/674	37/8041	0.000149078	0.00117248	0.000725245	VCAM1/SELE/IL12A/LAMA4/IL6/HBB/PLCB2/HBA2/PRKCB/PLCB1/PLCB4	11	Down.LUAD
hsa04658	Th1 and Th2 cell differentiation	19/674	92/8041	0.000179741	0.00137644	0.000851404	CD247/ZAP70/IL12A/DLL1/IL2RG/JAK2/NOTCH1/PRKCQ/CD4/NFKBIA/FOS/DLL4/MAF/STAT5B/NFATC1/JAG1/NFATC2/IL2RB/MAPK11	19	Down.LUAD
hsa04350	TGF-beta signaling pathway	19/674	94/8041	0.000241405	0.00180125	0.00111418	MICOS10-NBL1/ID3/ZFYVE9/FMOD/ID2/LTBP1/BMPR2/TGFBR2/FST/BMP6/ID4/DCN/SMAD9/THBS1/FBN1/SMAD6/SMAD7/BMP2/ID1	19	Down.LUAD
hsa04974	Protein digestion and absorption	19/674	95/8041	0.000278652	0.0020272	0.00125394	ATP1A2/SLC8A1/COL6A3/COL6A5/COL6A6/ATP1B3/MME/COL12A1/ELN/COL15A1/COL13A1/FXYD2/COL4A1/COL4A2/SLC8A3/ATP1B2/COL5A3/COL6A1/COL6A2	19	Down.LUAD
hsa04961	Endocrine and other factor-regulated calcium reabsorption	13/674	53/8041	0.000324249	0.00230137	0.00142353	ATP1A2/SLC8A1/PTH1R/ATP1B3/FXYD2/ATP2B1/KL/SLC8A3/PLCB2/PRKCB/ATP1B2/PLCB1/PLCB4	13	Down.LUAD
hsa04668	TNF signaling pathway	21/674	112/8041	0.000345963	0.00239703	0.0014827	TNFRSF1B/VCAM1/SELE/AKT3/IL18R1/VEGFC/PIK3R1/IRF1/EDN1/TNFAIP3/IL6/VEGFD/NFKBIA/FOS/CX3CL1/CCL2/CCL5/SOCS3/JAG1/JUNB/MAPK11	21	Down.LUAD
hsa04973	Carbohydrate digestion and absorption	12/674	47/8041	0.000367422	0.00248651	0.00153805	ATP1A2/AKT3/ATP1B3/PIK3R1/HK3/FXYD2/PLCB2/PRKCB/ATP1B2/PLCB1/PLCB4/SLC5A1	12	Down.LUAD
hsa05205	Proteoglycans in cancer	32/674	205/8041	0.000407676	0.00269622	0.00166777	VAV3/WNT2B/AKT3/FN1/ITPR1/HCLS1/MRAS/KDR/ANK2/FGF2/GAB1/PIK3R1/HBEGF/CAMK2A/CDKN1A/HGF/CAV2/CAV1/WNT2/FLNC/GPC3/TLR4/FZD4/ITGA5/PPP1R12A/DCN/PXN/THBS1/PRKCB/TIMP3/MAPK11/TIAM1	32	Down.LUAD
hsa04928	Parathyroid hormone synthesis, secretion and action	20/674	106/8041	0.000436372	0.00280867	0.00173732	PDE4B/ADCY3/ITPR1/PTH1R/GNAI2/ADCY5/MEF2C/EGR1/HBEGF/CDKN1A/ADCY8/KL/ADCY4/FOS/PLCB2/PRKCB/BCL2/PLCB1/PLCB4/JUND	20	Down.LUAD
hsa04724	Glutamatergic synapse	21/674	114/8041	0.000443982	0.00280867	0.00173732	ADCY3/ITPR1/GNAI2/ADCY5/GNB4/SLC1A3/GRIA1/GNG11/ADCY8/GRIK4/CACNA1C/GRIN2B/ADCY4/GNG2/PLCB2/PRKCB/DLG4/PLCB1/PLCB4/PLA2G4C/SHANK3	21	Down.LUAD
hsa04971	Gastric acid secretion	16/674	76/8041	0.000456017	0.00282343	0.00174645	ATP1A2/CHRM3/ADCY3/ITPR1/GNAI2/ADCY5/MYLK/ATP1B3/CAMK2A/ADCY8/ADCY4/PLCB2/PRKCB/ATP1B2/PLCB1/PLCB4	16	Down.LUAD
hsa04750	Inflammatory mediator regulation of TRP channels	19/674	100/8041	0.000550003	0.00333439	0.00206251	ADCY3/PRKCE/ITPR1/ADCY5/PTGER4/PIK3R1/CAMK2A/ADCY8/PRKCQ/ADCY4/PRKCH/PLCB2/PRKCB/TRPV3/TRPV2/PLCB1/PLCB4/PLA2G4C/MAPK11	19	Down.LUAD
hsa04923	Regulation of lipolysis in adipocytes	13/674	56/8041	0.000576115	0.00342142	0.00211634	NPR1/AKT3/ADCY3/GNAI2/ADCY5/PIK3R1/ADRB2/FABP4/ADCY8/PRKG1/ADRB1/PDE3B/ADCY4	13	Down.LUAD
hsa04666	Fc gamma R-mediated phagocytosis	18/674	93/8041	0.000606224	0.00352823	0.00218241	PLPP3/VAV3/FCGR3B/PTPRC/AKT3/PRKCE/INPP5D/PIK3R1/DOCK2/MARCKS/WAS/ASAP1/WASF3/CFL2/PRKCB/SPHK1/HCK/PLA2G4C	18	Down.LUAD
hsa04976	Bile secretion	15/674	72/8041	0.000764862	0.00436421	0.00269951	ATP1A2/ADCY3/ADCY5/ATP1B3/ABCG2/KCNN2/ABCB1/ADCY8/FXYD2/SCARB1/ADCY4/AQP9/ATP1B2/LDLR/SLC5A1	15	Down.LUAD
hsa04530	Tight junction	27/674	169/8041	0.0007858	0.00439746	0.00272008	PRKCE/MYH15/HCLS1/AMOTL2/CLDN11/SYNPO/WAS/MPDZ/AMOTL1/JAM3/TUBA1A/ACTN1/TJP1/NEDD4/RAB8B/MYH11/MYH10/MYH13/MYH8/MYH4/MYH1/MYH2/PARD6G/MYL9/CLDN5/JAM2/TIAM1	27	Down.LUAD
hsa04935	Growth hormone synthesis, secretion and action	21/674	119/8041	0.000801186	0.00439896	0.00272101	AKT3/ADCY3/ITPR1/GNAI2/ADCY5/GHR/PIK3R1/ADCY8/JAK2/CACNA1C/ADCY4/SSTR1/FOS/PLCB2/PRKCB/STAT5B/SOCS3/PLCB1/PLCB4/JUNB/MAPK11	21	Down.LUAD
hsa04630	JAK-STAT signaling pathway	26/674	162/8041	0.000910686	0.00490758	0.00303562	AKT3/AOX1/IL12A/PDGFRA/IL7R/LIFR/GHR/PIK3R1/PDGFRB/CDKN1A/PIM1/IL6/IL3RA/IL2RG/FHL1/JAK2/IL15RA/CCND2/CSF3/STAT5B/GFAP/SOCS3/BCL2/CSF2RB/IL2RB/PDGFB	26	Down.LUAD
hsa04726	Serotonergic synapse	20/674	115/8041	0.00127563	0.00674926	0.0041748	ITPR1/GNAI2/HTR1F/ADCY5/GNB4/KCNN2/GABRB2/DUSP1/GNG11/MAOB/SLC18A2/CACNA1C/RAPGEF3/GNG2/PLCB2/PRKCB/SLC6A4/PLCB1/PLCB4/PLA2G4C	20	Down.LUAD
hsa05222	Small cell lung cancer	17/674	92/8041	0.00146042	0.00758899	0.00469422	GADD45A/AKT3/ITGA6/FN1/PIK3R1/CDKN1A/LAMA4/LAMA2/CDK6/LAMB1/LAMC3/COL4A1/COL4A2/NFKBIA/LAMA1/BCL2/GADD45B	17	Down.LUAD
hsa05132	Salmonella infection	31/674	214/8041	0.00176437	0.00900759	0.0055717	PTPRC/AKT3/NLRP3/MYH15/ARHGEF26/RHOH/CD14/SNX9/IL6/FLNC/PODXL/PAK3/TLR4/AHNAK/NCKAP1L/WASF3/NFKBIA/RHOJ/FOS/AHNAK2/MYH11/MYH10/MYH13/MYH8/MYH4/MYH1/MYH2/BCL2/MYL9/CYTH4/MAPK11	31	Down.LUAD
hsa04392	Hippo signaling pathway - multiple species	8/674	29/8041	0.00204997	0.00992298	0.00613793	WWTR1/FAT4/DCHS2/DCHS1/TEAD4/LATS2/FRMD6/RASSF2	8	Down.LUAD
hsa01521	EGFR tyrosine kinase inhibitor resistance	15/674	79/8041	0.00206044	0.00992298	0.00613793	AKT3/PDGFRA/KDR/FGF2/GAB1/PIK3R1/PDGFRB/IL6/HGF/NRG1/JAK2/PRKCB/BCL2/AXL/PDGFB	15	Down.LUAD
hsa05167	Kaposi sarcoma-associated herpesvirus infection	28/674	189/8041	0.00206665	0.00992298	0.00613793	AKT3/ITPR1/CCR5/GNB4/FGF2/PIK3R1/HLA-E/CDKN1A/IL6/CDK6/GNG11/PIK3CG/ANGPT2/JAK2/CLEC2B/GABARAPL1/NFKBIA/GNG2/FOS/PIK3R5/NFATC1/HCK/PREX1/NFATC2/ZFP36/PDGFB/MAPK11/RCAN1	28	Down.LUAD
hsa04380	Osteoclast differentiation	21/674	128/8041	0.00208007	0.00992298	0.00613793	FCGR3B/AKT3/FOSL2/TGFBR2/MITF/PIK3R1/CAMK4/LCP2/NFKB2/SPI1/FOSL1/NFKBIA/FOS/SOCS3/NFATC1/SIRPA/NFATC2/JUNB/JUND/FOSB/MAPK11	21	Down.LUAD
hsa04929	GnRH secretion	13/674	64/8041	0.00214753	0.010026	0.00620163	KCNN3/AKT3/ITPR1/PIK3R1/KCNN2/GPER1/CACNA1C/TRPC4/PLCB2/CACNA1H/PRKCB/PLCB1/PLCB4	13	Down.LUAD
hsa05135	Yersinia infection	20/674	120/8041	0.00217057	0.010026	0.00620163	VAV3/AKT3/NLRP3/ZAP70/WIPF1/ITGA4/FN1/PIK3R1/LCP2/IL6/WAS/TLR4/ITGA5/PXN/NFKBIA/FOS/CCL2/NFATC1/NFATC2/MAPK11	20	Down.LUAD
hsa05165	Human papillomavirus infection	43/674	330/8041	0.00224306	0.0100729	0.00623063	HEYL/WNT2B/ITGA10/TNR/AKT3/ITGA6/ITGA4/FN1/COL6A3/COL6A5/COL6A6/PTGER4/ITGA1/PIK3R1/IRF1/PDGFRB/HLA-E/TNXB/NOTCH4/CDKN1A/LAMA4/LAMA2/CDK6/LAMB1/WNT2/LAMC3/NOTCH1/ITGA8/FZD4/CCND2/VWF/ITGA5/PXN/FOXO1/COL4A1/COL4A2/THBS1/LAMA1/PARD6G/JAG1/MFNG/COL6A1/COL6A2	43	Down.LUAD
hsa05145	Toxoplasmosis	19/674	112/8041	0.00224995	0.0100729	0.00623063	AKT3/ITGA6/CCR5/GNAI2/IL12A/LAMA4/LAMA2/PIK3CG/LAMB1/JAK2/TLR4/LAMC3/NFKBIA/HSPA2/PIK3R5/LAMA1/BCL2/LDLR/MAPK11	19	Down.LUAD
hsa04660	T cell receptor signaling pathway	18/674	104/8041	0.00231349	0.0102004	0.00630952	VAV3/CD247/PTPRC/AKT3/ZAP70/CD28/PIK3R1/ITK/LCP2/PAK3/PRKCQ/CD4/NFKBIA/FOS/NFATC1/NFATC2/GRAP2/MAPK11	18	Down.LUAD
hsa05130	Pathogenic Escherichia coli infection	29/674	202/8041	0.00280338	0.0121759	0.00753146	NLRP3/WIPF1/MYH15/HCLS1/CLDN11/F2R/IL6/PAK3/TLR4/TUBA1A/NCKAP1L/ARHGEF25/WASF3/NFKBIA/FOS/TJP1/MYH11/MYH10/MYH13/MYH8/MYH4/MYH1/MYH2/TUBB6/HCK/MYO1F/CLDN5/CYTH4/MAPK11	29	Down.LUAD
hsa01522	Endocrine resistance	17/674	98/8041	0.00295172	0.0126316	0.00781339	AKT3/ADCY3/ADCY5/PIK3R1/HBEGF/NOTCH4/CDKN1A/DLL1/GPER1/ADCY8/NOTCH1/ADCY4/FOS/DLL4/BCL2/JAG1/MAPK11	17	Down.LUAD
hsa04918	Thyroid hormone synthesis	14/674	75/8041	0.00337786	0.0142457	0.0088118	ATP1A2/ADCY3/ITPR1/ADCY5/ATP1B3/GPX3/ADCY8/FXYD2/ADCY4/PLCB2/PRKCB/ATP1B2/PLCB1/PLCB4	14	Down.LUAD
hsa04310	Wnt signaling pathway	24/674	160/8041	0.00355263	0.0147688	0.00913534	RSPO1/ROR1/WNT2B/PRICKLE2/DKK2/NKD2/CTNND2/CAMK2A/WNT2/SOX17/RSPO2/ROR2/FOSL1/FZD4/CCND2/WIF1/PLCB2/PRKCB/NKD1/NFATC1/RSPO4/PLCB1/PLCB4/NFATC2	24	Down.LUAD
hsa05163	Human cytomegalovirus infection	31/674	225/8041	0.00387295	0.0158736	0.00981875	AKT3/ADCY3/ITPR1/CCR5/GNAI2/ADCY5/GNB4/PDGFRA/PTGER4/PIK3R1/HLA-E/CDKN1A/IL6/CDK6/GNG11/ADCY8/CXCL12/PXN/ADCY4/NFKBIA/GNG2/PLCB2/PRKCB/CX3CL1/CCL2/CCL5/NFATC1/PLCB1/PLCB4/NFATC2/MAPK11	31	Down.LUAD
hsa04972	Pancreatic secretion	17/674	102/8041	0.00452283	0.0180294	0.0111522	ATP1A2/RYR2/CHRM3/ADCY3/ITPR1/ADCY5/ATP1B3/ADCY8/FXYD2/ATP2B1/ADCY4/PLCB2/PRKCB/ATP2A3/ATP1B2/PLCB1/PLCB4	17	Down.LUAD
hsa05142	Chagas disease (American trypanosomiasis)	17/674	102/8041	0.00452283	0.0180294	0.0111522	CD247/AKT3/TGFBR2/GNAI2/IL12A/PIK3R1/IL6/TLR4/NFKBIA/FOS/PLCB2/CCL2/CCL5/ACE/PLCB1/PLCB4/MAPK11	17	Down.LUAD
hsa04934	Cushing syndrome	23/674	155/8041	0.00488704	0.019218	0.0118874	WNT2B/ADCY3/KCNK3/ITPR1/GNAI2/ADCY5/AGTR1/PDE8B/CAMK2A/CDKN1A/CDK6/WNT2/ADCY8/FZD4/CACNA1C/NR4A1/SCARB1/ADCY4/PLCB2/CACNA1H/PLCB1/PLCB4/LDLR	23	Down.LUAD
hsa05418	Fluid shear stress and atherosclerosis	21/674	139/8041	0.00567059	0.0219331	0.0135668	VCAM1/GSTM5/SELE/AKT3/BMPR2/KDR/PIK3R1/MEF2C/DUSP1/EDN1/CAV2/CAV1/NOS3/FOS/CDH5/CCL2/BCL2/THBD/KLF2/PDGFB/MAPK11	21	Down.LUAD
hsa04390	Hippo signaling pathway	23/674	157/8041	0.00572823	0.0219331	0.0135668	WNT2B/ID2/CTNNA2/GLI2/BMPR2/TGFBR2/WWTR1/NKD2/BMP6/CCN2/WNT2/SNAI2/FZD4/TEAD4/CCND2/LATS2/FRMD6/NKD1/DLG4/SMAD7/PARD6G/BMP2/ID1	23	Down.LUAD
hsa05218	Melanoma	13/674	72/8041	0.00623606	0.0235674	0.0145778	GADD45A/AKT3/MITF/PDGFRA/FGF2/PIK3R1/PDGFRB/CDKN1A/HGF/CDK6/FGF7/GADD45B/PDGFB	13	Down.LUAD
hsa05202	Transcriptional misregulation in cancer	26/674	186/8041	0.00645258	0.0240731	0.0148906	GADD45A/ID2/MEIS1/TGFBR2/MITF/MEF2C/CD14/CDKN1A/IL6/TSPAN7/RUNX1T1/NR4A3/JMJD1C/HHEX/LMO2/SPI1/FLI1/CCND2/FLT1/FOXO1/BCL11B/MAF/DOT1L/GADD45B/IL2RB/ERG	26	Down.LUAD
hsa05030	Cocaine addiction	10/674	49/8041	0.00654254	0.0240997	0.014907	GNAI2/ADCY5/MAOB/GPSM1/SLC18A2/BDNF/GRIN2B/DLG4/RGS9/FOSB	10	Down.LUAD
hsa04727	GABAergic synapse	15/674	89/8041	0.00667676	0.0242867	0.0150227	ADCY3/PLCL1/SLC6A1/GNAI2/ADCY5/GNB4/GABRA2/GABRB2/GNG11/ADCY8/CACNA1C/GABARAPL1/ADCY4/GNG2/PRKCB	15	Down.LUAD
hsa05100	Bacterial invasion of epithelial cells	13/674	73/8041	0.00702317	0.0252314	0.015607	CTNNA2/FN1/HCLS1/ARHGEF26/SEPTIN11/GAB1/PIK3R1/ELMO1/CAV2/CAV1/VCL/ITGA5/PXN	13	Down.LUAD
hsa04979	Cholesterol metabolism	10/674	50/8041	0.00758131	0.0269044	0.0166419	PCSK9/APOB/LPA/CD36/LPL/OSBPL5/LRP1/SCARB1/LIPG/LDLR	10	Down.LUAD
hsa04070	Phosphatidylinositol signaling system	16/674	99/8041	0.00781312	0.0270058	0.0167046	ITPKB/INPP1/INPP5D/ITPR1/DGKG/PIK3R1/IP6K3/MTMR2/PIK3C2G/DGKH/PLCB2/PRKCB/PLCD3/DGKE/PLCB1/PLCB4	16	Down.LUAD
hsa04640	Hematopoietic cell lineage	16/674	99/8041	0.00781312	0.0270058	0.0167046	CD2/CR1/CD34/ITGA6/ITGA4/MME/IL7R/ITGA1/CD14/IL6/CD36/IL3RA/CD4/ITGA5/CSF3/CD22	16	Down.LUAD
hsa04978	Mineral absorption	11/674	58/8041	0.0078883	0.0270058	0.0167046	ATP1A2/SLC8A1/ATP1B3/HEPH/TRPM6/FXYD2/ATP2B1/SLC8A3/MT2A/ATP1B2/SLC5A1	11	Down.LUAD
hsa04370	VEGF signaling pathway	11/674	59/8041	0.00898424	0.0300743	0.0186027	SH2D2A/AKT3/KDR/PIK3R1/NOS3/PXN/PRKCB/SPHK1/NFATC2/PLA2G4C/MAPK11	11	Down.LUAD
hsa04720	Long-term potentiation	12/674	67/8041	0.0089913	0.0300743	0.0186027	ITPR1/CAMK4/CAMK2A/GRIA1/ADCY8/CACNA1C/GRIN2B/RAPGEF3/PLCB2/PRKCB/PLCB1/PLCB4	12	Down.LUAD
hsa04916	Melanogenesis	16/674	101/8041	0.00945443	0.0312641	0.0193386	WNT2B/ADCY3/GNAI2/MITF/ADCY5/CAMK2A/EDN1/WNT2/ADCY8/FZD4/EDNRB/ADCY4/PLCB2/PRKCB/PLCB1/PLCB4	16	Down.LUAD
hsa04912	GnRH signaling pathway	15/674	93/8041	0.0100111	0.032733	0.0202472	ADCY3/ITPR1/ADCY5/EGR1/HBEGF/CAMK2A/ADCY8/CACNA1C/ADCY4/PLCB2/PRKCB/PLCB1/PLCB4/PLA2G4C/MAPK11	15	Down.LUAD
hsa04730	Long-term depression	11/674	60/8041	0.0101942	0.0329614	0.0203885	ITPR1/GNAI2/GRIA1/PRKG1/GUCY1A2/NOS1/PLCB2/PRKCB/PLCB1/PLCB4/PLA2G4C	11	Down.LUAD
hsa05224	Breast cancer	21/674	147/8041	0.0106808	0.034155	0.0211268	HEYL/GADD45A/WNT2B/AKT3/FGF2/PIK3R1/FLT4/NOTCH4/CDKN1A/DLL1/CDK6/WNT2/NOTCH1/NFKB2/FZD4/PGR/FOS/DLL4/FGF7/JAG1/GADD45B	21	Down.LUAD
hsa00230	Purine metabolism	19/674	130/8041	0.0116817	0.0369499	0.0228556	PDE4B/NPR1/ADCY3/ADCY5/PDE5A/PDE8B/PDE6A/PDE7B/PDE10A/PDE1C/ADCY8/PAPSS2/ENTPD1/PDE3B/PDE2A/GUCY1A2/PDE3A/PNP/ADCY4	19	Down.LUAD
hsa04625	C-type lectin receptor signaling pathway	16/674	104/8041	0.0124175	0.0388547	0.0240338	PLK3/AKT3/NLRP3/ITPR1/MRAS/IL12A/PIK3R1/IRF1/IL6/EGR3/NFKB2/LSP1/NFKBIA/NFATC1/NFATC2/MAPK11	16	Down.LUAD
hsa04260	Cardiac muscle contraction	14/674	87/8041	0.0128448	0.0397641	0.0245963	ATP1A2/RYR2/SLC8A1/TNNC1/ATP1B3/CACNA2D1/CACNB2/FXYD2/CACNA1C/SLC8A3/ATP2A3/ATP1B2/COX4I2/HRC	14	Down.LUAD
hsa04728	Dopaminergic synapse	19/674	132/8041	0.0136398	0.0417808	0.0258438	AKT3/ITPR1/GNAI2/ADCY5/GNB4/CAMK2A/GRIA1/GNG11/MAOB/SLC18A2/CACNA1C/GRIN2B/GNG2/FOS/PLCB2/PRKCB/PLCB1/PLCB4/MAPK11	19	Down.LUAD
hsa04520	Adherens junction	12/674	71/8041	0.0141319	0.0428374	0.0264974	CTNNA2/TGFBR2/WAS/SNAI2/VCL/PTPRB/WASF3/ACTN1/TJP1/YES1/PTPRM/SNAI1	12	Down.LUAD
hsa05235	PD-L1 expression and PD-1 checkpoint pathway in cancer	14/674	89/8041	0.0155325	0.0465394	0.0287873	CD247/AKT3/ZAP70/CD28/PIK3R1/JAK2/TLR4/PRKCQ/CD4/NFKBIA/FOS/NFATC1/NFATC2/MAPK11	14	Down.LUAD
hsa05166	Human T-cell leukemia virus 1 infection	28/674	219/8041	0.0156731	0.0465394	0.0287873	AKT3/ADCY3/TGFBR2/ADCY5/PIK3R1/EGR1/HLA-E/CDKN1A/IL6/IL2RG/ADCY8/IL15RA/NFKB2/SPI1/FOSL1/ETS1/CCND2/CD4/ADCY4/NFKBIA/FOS/CRTC3/ITGAL/STAT5B/NFATC1/NFATC2/ZFP36/IL2RB	28	Down.LUAD
hsa04659	Th17 cell differentiation	16/674	107/8041	0.0160637	0.0472176	0.0292067	CD247/ZAP70/TGFBR2/IRF4/IL6/IL2RG/JAK2/PRKCQ/CD4/NFKBIA/FOS/STAT5B/NFATC1/NFATC2/IL2RB/MAPK11	16	Down.LUAD
hsa04110	Cell cycle	29/573	124/8041	7.142e-09	2.13546e-06	1.90955e-06	E2F2/SFN/CDC20/YWHAQ/BUB1/MCM2/MAD2L1/CCNA2/CCNB1/E2F3/TTK/YWHAG/PRKDC/MCM4/YWHAZ/CDKN2A/CDK1/ESPL1/CDK4/BUB1B/CCNB2/PKMYT1/PLK1/ORC6/CDC6/PCNA/YWHAB/CDC45/CHEK2	29	Up.LUSC
hsa01230	Biosynthesis of amino acids	17/573	75/8041	1.49896e-05	0.00214438	0.00191752	ENO1/TKT/PGAM4/PYCR3/PSAT1/PGAM1/TALDO1/PC/GAPDH/TPI1/SHMT2/PKM/ALDOA/GPT2/GOT2/ALDOC/PYCR1	17	Up.LUSC
hsa01200	Carbon metabolism	22/573	117/8041	2.15155e-05	0.00214438	0.00191752	ENO1/PGD/SDHC/HK2/TKT/EHHADH/ME1/PGAM4/G6PD/PSAT1/PGAM1/TALDO1/PC/GAPDH/TPI1/SHMT2/PKM/ALDOA/GPT2/GOT2/ALDOC/GPI	22	Up.LUSC
hsa00480	Glutathione metabolism	14/573	57/8041	3.25613e-05	0.00243396	0.00217646	PGD/GCLM/RRM2/ODC1/GSTA4/GCLC/GGCT/SMS/G6PD/GSR/OPLAH/GSTP1/GPX2/GSS	14	Up.LUSC
hsa03050	Proteasome	12/573	46/8041	6.28962e-05	0.0037612	0.00336329	PSMD4/PSMD14/PSMD2/PSMB5/PSMD7/PSMB6/PSMD11/PSMD3/PSME3/PSMD8/PSMC4/PSMA6	12	Up.LUSC
hsa05034	Alcoholism	28/573	187/8041	0.000131314	0.00565813	0.00505955	HIST2H2BF/HIST2H3D/HIST2H2AA4/HIST2H4B/HIST2H2BE/SHC1/HIST3H2A/GNG4/H2AFZ/HIST1H3F/HIST1H2AB/HIST1H2BC/HIST1H2AC/HIST1H2BH/HIST1H2BJ/HIST1H2AH/HIST1H2BK/HIST1H2BL/HIST1H2AJ/HIST1H2BM/HIST1H2BN/HIST1H2BO/NTRK2/CALML3/HRAS/PPP1CA/H2AFX/KRAS	28	Up.LUSC
hsa04115	p53 signaling pathway	15/573	72/8041	0.000132465	0.00565813	0.00505955	SFN/RRM2/CCNB1/PERP/IGFBP3/CDKN2A/CDK1/SESN3/CDK4/CCNB2/PMAIP1/SERPINB5/BID/CHEK2/GTSE1	15	Up.LUSC
hsa05322	Systemic lupus erythematosus	22/573	136/8041	0.000223441	0.0083511	0.00746763	HIST2H2BF/HIST2H3D/HIST2H2AA4/HIST2H4B/HIST2H2BE/HIST3H2A/H2AFZ/HIST1H3F/HIST1H2AB/HIST1H2BC/HIST1H2AC/HIST1H2BH/HIST1H2BJ/HIST1H2AH/HIST1H2BK/HIST1H2BL/HIST1H2AJ/HIST1H2BM/HIST1H2BN/HIST1H2BO/H2AFX/ACTN1	22	Up.LUSC
hsa00010	Glycolysis / Gluconeogenesis	14/573	68/8041	0.000251421	0.00835276	0.00746911	ENO1/HK2/PGM2/ADH7/PGAM4/PGAM1/ALDH3B2/GAPDH/TPI1/PKM/ALDOA/ALDH3A1/ALDOC/GPI	14	Up.LUSC
hsa05203	Viral carcinogenesis	28/573	204/8041	0.000571524	0.0170886	0.0152807	CDC20/HIST2H2BF/HIST2H4B/HIST2H2BE/YWHAQ/CCNA2/HIST1H2BC/HIST1H2BH/HIST1H2BJ/HIST1H2BK/HIST1H2BL/HIST1H2BM/HIST1H2BN/HIST1H2BO/YWHAG/YWHAZ/SCRIB/CDKN2A/CDK1/HRAS/LTBR/KRAS/CDK4/ACTN1/PKM/PMAIP1/SRC/YWHAB	28	Up.LUSC
hsa03030	DNA replication	9/573	36/8041	0.000732696	0.0191061	0.0170849	MCM2/RFC4/POLD2/MCM4/FEN1/POLE2/RNASEH1/PCNA/RNASEH2A	9	Up.LUSC
hsa05012	Parkinson disease	32/573	249/8041	0.000766802	0.0191061	0.0170849	PSMD4/SDHC/COX5B/PSMD14/NFE2L2/TUBA4A/NDUFB4/MFN1/PSMD2/UCHL1/TUBB2B/VDAC1/SLC25A5/NDUFB9/HSPA5/CALML3/PPIF/TUBA1B/TUBA1C/COX6A1/PSMB5/PSMD7/PSMB6/PSMD11/PSMD3/ATP5F1E/UQCRFS1/PSMD8/PSMC4/KLC3/COX6B2/PSMA6	32	Up.LUSC
hsa05010	Alzheimer disease	43/573	369/8041	0.000848067	0.0194225	0.0173677	PSMD4/NCSTN/SDHC/COX5B/PSMD14/FZD7/TUBA4A/WNT5A/NDUFB4/PSMD2/TUBB2B/VDAC1/SLC25A5/FZD6/NDUFB9/CALML3/DKK1/NRBF2/PPIF/HRAS/CAPN1/GAPDH/KRAS/TUBA1B/TUBA1C/ATP2A2/COX6A1/PSMB5/PSMD7/PSMB6/PSMD11/CDK5R1/PSMD3/CSNK2A1/ATP5F1E/UQCRFS1/PSMD8/PSMC4/KLC3/COX6B2/PSMA6/BID/WNT7B	43	Up.LUSC
hsa00030	Pentose phosphate pathway	8/573	30/8041	0.000909414	0.0194225	0.0173677	PGD/TKT/PGM2/G6PD/TALDO1/ALDOA/ALDOC/GPI	8	Up.LUSC
hsa04216	Ferroptosis	9/573	41/8041	0.00198044	0.0350224	0.0313174	GCLM/TFRC/SLC7A11/GCLC/FTH1/SLC3A2/PRNP/GSS/FTL	9	Up.LUSC
hsa05219	Bladder cancer	9/573	41/8041	0.00198044	0.0350224	0.0313174	E2F2/CXCL8/E2F3/CDKN2A/HRAS/KRAS/CDK4/CDH1/SRC	9	Up.LUSC
hsa00100	Steroid biosynthesis	6/573	20/8041	0.00208361	0.0350224	0.0313174	LBR/EBP/FDFT1/SQLE/DHCR7/SC5D	6	Up.LUSC
hsa04218	Cellular senescence	22/573	160/8041	0.00210837	0.0350224	0.0313174	E2F2/CXCL8/CCNA2/CCNB1/E2F3/MAPK13/IGFBP3/VDAC1/SLC25A5/EIF4EBP1/CDKN2A/CALML3/CDK1/HRAS/CAPN1/PPP1CA/FOXM1/KRAS/CDK4/CCNB2/MYBL2/CHEK2	22	Up.LUSC
hsa05230	Central carbon metabolism in cancer	12/573	69/8041	0.00316238	0.0497658	0.0445011	SLC2A1/HK2/PDK1/PGAM4/G6PD/PGAM1/HRAS/KRAS/HIF1A/PKM/SLC7A5/SLC1A5	12	Up.LUSC
hsa04514	Cell adhesion molecules (CAMs)	26/400	148/8041	1.37142e-08	3.75769e-06	3.13261e-06	CD2/SELP/PTPRC/CD34/ITGA4/ITGA9/CLDN18/OCLN/HLA-E/HLA-DRA/HLA-DRB5/HLA-DPA1/HLA-DPB1/SDC2/ITGA8/VSIR/CADM1/ESAM/JAM3/CD4/ITGAL/CDH5/PTPRM/ICAM1/CLDN5/JAM2	26	Down.LUSC
hsa05416	Viral myocarditis	15/400	60/8041	1.47846e-07	2.02549e-05	1.68856e-05	CD55/SGCD/HLA-E/HLA-DRA/HLA-DRB5/HLA-DPA1/HLA-DPB1/FYN/LAMA2/CAV1/DMD/ABL1/PRF1/ITGAL/ICAM1	15	Down.LUSC
hsa04510	Focal adhesion	28/400	201/8041	6.25997e-07	5.71744e-05	4.76636e-05	ITGA4/COL4A4/COL4A3/ITGA9/LAMB2/MYLK/COL6A6/PDGFRA/KDR/VEGFC/ITGA1/PIK3R1/PDGFRB/FLT4/TNXB/FYN/LAMA4/LAMA2/HGF/CAV1/LAMC3/ITGA8/ILK/VWF/FLT1/THBS1/PRKCB/PPP1R12C	28	Down.LUSC
hsa04015	Rap1 signaling pathway	28/400	210/8041	1.53834e-06	0.000105376	8.78472e-05	PRKCZ/CSF1/MAGI3/RAPGEF4/MAGI1/PDGFRA/KIT/KDR/RAPGEF2/VEGFC/PIK3R1/ARAP3/PDGFRB/LCP2/FGFR4/FLT4/HGF/DOCK4/TEK/GNAQ/RALGDS/APBB1IP/PLCE1/FLT1/ADCY4/THBS1/PRKCB/ITGAL	28	Down.LUSC
hsa04640	Hematopoietic cell lineage	17/400	99/8041	6.38262e-06	0.000349767	0.000291585	CSF1/CD2/CD55/CD34/ITGA4/CD38/KIT/IL7R/ITGA1/HLA-DRA/HLA-DRB5/HLA-DPA1/HLA-DPB1/CD36/IL11RA/CD4/EPOR	17	Down.LUSC
hsa04512	ECM-receptor interaction	15/400	88/8041	2.45071e-05	0.00101436	0.000845621	ITGA4/COL4A4/COL4A3/ITGA9/LAMB2/COL6A6/ITGA1/TNXB/LAMA4/LAMA2/CD36/LAMC3/ITGA8/VWF/THBS1	15	Down.LUSC
hsa05144	Malaria	11/400	50/8041	2.59142e-05	0.00101436	0.000845621	ACKR1/SELP/GYPC/CD36/HGF/SDC2/THBS1/HBA2/ITGAL/CCL2/ICAM1	11	Down.LUSC
hsa04010	MAPK signaling pathway	30/400	294/8041	0.00013251	0.00453847	0.00378351	CSF1/TGFBR2/CACNA2D2/CACNA1D/PDGFRA/KIT/KDR/RAPGEF2/VEGFC/RASGRF2/MEF2C/PDGFRB/DUSP1/FGFR4/FLT4/RPS6KA2/HGF/DUSP4/TEK/CACNB2/FAS/ARRB1/NR4A1/FLT1/FOS/CACNA1H/PRKCB/MAP3K3/GADD45B/JUND	30	Down.LUSC
hsa04350	TGF-beta signaling pathway	14/400	94/8041	0.000205879	0.00626788	0.00522524	MICOS10-NBL1/ID3/ID2/TGFBR2/BMP6/ID4/BMP5/DCN/SMAD9/THBS1/SMAD6/SMURF2/SMAD7/BMP2	14	Down.LUSC
hsa05164	Influenza A	20/400	170/8041	0.00028168	0.00771803	0.00643416	RSAD2/TLR3/PIK3R1/HLA-DRA/HLA-DRB5/HLA-DPA1/HLA-DPB1/JAK2/FAS/NXF1/TPSB2/TPSAB1/TPSD1/CIITA/PRKCB/CCL2/CALCOCO2/SOCS3/ICAM1/TMPRSS2	20	Down.LUSC
hsa04392	Hippo signaling pathway - multiple species	7/400	29/8041	0.000430236	0.0106933	0.00891449	LIMD1/RASSF1/FAT4/RASSF4/DCHS1/RASSF2/WTIP	7	Down.LUSC
hsa05410	Hypertrophic cardiomyopathy (HCM)	13/400	90/8041	0.000468319	0.0106933	0.00891449	TTN/ITGA4/ITGA9/CACNA2D2/CACNA1D/ITGA1/SGCD/LAMA2/DMD/ITGA8/CACNB2/ATP2A3/ACE	13	Down.LUSC
hsa05323	Rheumatoid arthritis	13/400	93/8041	0.000646081	0.0136174	0.0113522	CSF1/CXCL2/IL15/HLA-DRA/HLA-DRB5/HLA-DPA1/HLA-DPB1/TEK/FLT1/FOS/ITGAL/CCL2/ICAM1	13	Down.LUSC
hsa04151	PI3K-Akt signaling pathway	32/400	354/8041	0.000715082	0.0139952	0.0116671	CSF1/ITGA4/COL4A4/COL4A3/ITGA9/LAMB2/MAGI1/COL6A6/PDGFRA/KIT/KDR/VEGFC/IL7R/ITGA1/PIK3R1/PDGFRB/FGFR4/FLT4/TNXB/LAMA4/LAMA2/HGF/GNG11/JAK2/TEK/LAMC3/ITGA8/VWF/NR4A1/FLT1/THBS1/EPOR	32	Down.LUSC
hsa05414	Dilated cardiomyopathy (DCM)	13/400	96/8041	0.000877664	0.016032	0.0133651	TTN/ITGA4/ITGA9/CACNA2D2/CACNA1D/ITGA1/SGCD/LAMA2/DMD/ITGA8/CACNB2/ADCY4/ATP2A3	13	Down.LUSC
hsa04610	Complement and coagulation cascades	12/400	85/8041	0.000945835	0.0161974	0.013503	C4BPA/CD55/TFPI/CFI/C7/F8/SERPING1/VWF/A2M/SERPINA1/CFD/C3	12	Down.LUSC
hsa05412	Arrhythmogenic right ventricular cardiomyopathy (ARVC)	11/400	77/8041	0.00138436	0.0223127	0.018601	ITGA4/ITGA9/CACNA2D2/CACNA1D/ITGA1/SGCD/LAMA2/DMD/ITGA8/CACNB2/ATP2A3	11	Down.LUSC
hsa04270	Vascular smooth muscle contraction	15/400	132/8041	0.00225252	0.034082	0.0284126	CALCRL/ITPR1/CACNA1D/MYLK/RAMP3/GNAQ/PRKG1/GUCY1A2/ADCY4/MYH11/PRKCB/RAMP2/PPP1R14A/PTGIR/PPP1R12C	15	Down.LUSC
hsa05330	Allograft rejection	7/400	38/8041	0.00236335	0.034082	0.0284126	HLA-E/HLA-DRA/HLA-DRB5/HLA-DPA1/HLA-DPB1/PRF1/FAS	7	Down.LUSC
hsa04672	Intestinal immune network for IgA production	8/400	49/8041	0.00261701	0.0345963	0.0288413	PIGR/ITGA4/IL15/HLA-DRA/HLA-DRB5/HLA-DPA1/HLA-DPB1/IL15RA	8	Down.LUSC
hsa04014	Ras signaling pathway	22/400	232/8041	0.00265154	0.0345963	0.0288413	CSF1/RASSF1/PDGFRA/KIT/KDR/VEGFC/PIK3R1/RASGRF2/PDGFRB/FGFR4/FLT4/HGF/GNG11/TEK/ABL1/RALGDS/PLCE1/GAB2/ETS1/FLT1/RASA3/PRKCB	22	Down.LUSC
hsa04611	Platelet activation	14/400	124/8041	0.0033124	0.0409962	0.0341766	PRKCZ/ITPR1/MYLK/PIK3R1/LCP2/FYN/GNAQ/APBB1IP/PRKG1/FERMT3/GUCY1A2/VWF/ADCY4/PTGIR	14	Down.LUSC
hsa04668	TNF signaling pathway	13/400	112/8041	0.00360034	0.0409962	0.0341766	TNFRSF1B/CSF1/CFLAR/CXCL2/IL15/VEGFC/PIK3R1/IRF1/FAS/FOS/CCL2/SOCS3/ICAM1	13	Down.LUSC
hsa05332	Graft-versus-host disease	7/400	41/8041	0.00370339	0.0409962	0.0341766	HLA-E/HLA-DRA/HLA-DRB5/HLA-DPA1/HLA-DPB1/PRF1/FAS	7	Down.LUSC
hsa04933	AGE-RAGE signaling pathway in diabetic complications	12/400	100/8041	0.00386171	0.0409962	0.0341766	PRKCZ/COL4A4/COL4A3/TGFBR2/VEGFC/PIK3R1/AGER/JAK2/PLCE1/PRKCB/CCL2/ICAM1	12	Down.LUSC
hsa04670	Leukocyte transendothelial migration	13/400	113/8041	0.00389015	0.0409962	0.0341766	RAPGEF4/ITGA4/CLDN18/PIK3R1/OCLN/ESAM/JAM3/PRKCB/ITGAL/CDH5/ICAM1/CLDN5/JAM2	13	Down.LUSC
hsa05146	Amoebiasis	12/400	102/8041	0.00454318	0.0448598	0.0373975	COL4A4/COL4A3/LAMB2/CXCL2/PIK3R1/SERPINB6/LAMA4/LAMA2/GNA14/GNAQ/LAMC3/PRKCB	12	Down.LUSC
hsa04927	Cortisol synthesis and secretion	9/400	65/8041	0.00458421	0.0448598	0.0373975	PBX1/KCNK3/ITPR1/CACNA1D/PDE8B/GNAQ/NR4A1/ADCY4/CACNA1H	9	Down.LUSC
hsa04940	Type I diabetes mellitus	7/400	43/8041	0.00487411	0.046052	0.0383914	HLA-E/HLA-DRA/HLA-DRB5/HLA-DPA1/HLA-DPB1/PRF1/FAS	7	Down.LUSC
