# Supplementary material for: Integrative RNA-Seq and H3 Trimethylation ChIP-Seq Analysis of Human Lung Cancer Cells Isolated by Laser-Microdissection
Source: Cancers (Basel). 2021 Apr 5;13(7):1719. doi: 10.3390/cancers13071719 (PMC8038546; doi:10.3390/cancers13071719)
Supplement: Supplementary file 1 [file cancers-13-01719-s001.zip › Supplementary_Table-S8_ChIPseqMappingQC.xls]

## Sheet: ChIP-seq mapping quality
		Sample ID	Tissue type	Library	Read length	Total Reads	Properly mapped paired reads	Properly mapped paired reads (%)
12	N	13T_atb	Tumor	H3k4me3	36	39807678	31870788	0.800619
13	N	14T_atb	Tumor	H3k4me3	36	53797414	43990400	0.817705
14	N	15T_atb	Tumor	H3k4me3	36	57946560	49654456	0.856901
15	N	16T_atb	Tumor	H3k4me3	36	60337650	46475866	0.770263
16	N	18T_atb	Tumor	H3k4me3	36	45317476	33227138	0.733208
17	N	19T_atb	Tumor	H3k4me3	36	63858412	47578024	0.745055
18	N	13T_input	Tumor	Input	36	45191806	43781348	0.96879
19	N	14T_input	Tumor	Input	36	56870544	54990428	0.96694
20	N	15T_input	Tumor	Input	36	70293040	68077466	0.968481
21	N	16T_input	Tumor	Input	36	64938836	62891730	0.968476
12	S	18T_input	Tumor	Input	36	58378862	56376210	0.965696
13	S	19T_input	Tumor	Input	36	60718036	58375858	0.961425
14	S	ECL1R1_atb	ENCODE normal	H3k4me3	76	10589534	10452086	0.98702
15	S	ECL1R2_atb	ENCODE normal	H3k4me3	76	10876507	10734056	0.986903
16	S	ECL2R1_atb	ENCODE normal	H3k4me3	76	19231333	19005948	0.98828
17	S	ECL2R2_atb	ENCODE normal	H3k4me3	76	19559233	19329194	0.988239
18	S	ECL3R1_atb	ENCODE normal	H3k4me3	76	33681208	32425622	0.962721
19	S	ECL3R2_atb	ENCODE normal	H3k4me3	76	33821347	32543392	0.962215
20	S	ECL1R1_input	ENCODE normal	Input	76	21051276	20751134	0.985742
21	S	ECL1R2_input	ENCODE normal	Input	76	20467773	20179350	0.985908
12	T	ECL2R1_input	ENCODE normal	Input	76	23343868	23153411	0.991841
13	T	ECL2R2_input	ENCODE normal	Input	76	23532396	23339045	0.991784
14	T	ECL3R1_input	ENCODE normal	Input	76	27645452	27379570	0.990382
15	T	ECL3R2_input	ENCODE normal	Input	76	27324727	27070176	0.990684
16	T
17	T
18	T
19	T
20	T
21	T
