# Supplementary material for: Integrative RNA-Seq and H3 Trimethylation ChIP-Seq Analysis of Human Lung Cancer Cells Isolated by Laser-Microdissection
Source: Cancers (Basel). 2021 Apr 5;13(7):1719. doi: 10.3390/cancers13071719 (PMC8038546; doi:10.3390/cancers13071719)
Supplement: Supplementary file 1 [file cancers-13-01719-s001.zip › Supplementary_Table-S9_AlteredH3K4me3.xls]

## Sheet: Tumor-altered H3K4me3 regions
No.	Region ID	chr	Start	End	Width	L2FC	FDR	Annotation*	SYMBOL**	DistanceToTSS***		Note
1	LUEN-524	chr1	1095201	1101850	6650	1.11391	0.0102111	Promoter	MIR200B	-634		*Annotation of genomic region with assumsion that promoter region is located +/- 1,000 bases from transcription start site (TSS).
2	LUNG-77	chr1	6506151	6510800	4650	1.56336	0.000249994	Promoter	ESPN	0		**Symbol of nearby genes related to H3K4me3 region.
3	LUEN-1284	chr1	16493101	16495300	2200	1.35879	0.00931176	Distal Intergenic	EPHA2	-10519		***Distance from the middle of H3K4me3 region to nearest gene's TSS, exception for those regions annotated as 'promoter', which means those regions overlap with genes' TSSs.
4	LUNG-26	chr1	16537901	16539650	1750	1.68353	0.0270466	Promoter	ARHGEF19	0
5	LUEN-2017	chr1	21994651	21997100	2450	1.23661	0.00872602	Promoter	RAP1GAP	0
6	LUEN-2248	chr1	24645601	24650300	4700	1.15277	0.0272387	Promoter	GRHL3	0
7	LUEN-2543	chr1	27285051	27288000	2950	1.12928	0.00875043	Promoter	C1orf172	0
8	LUEN-2698	chr1	31884501	31888500	4000	1.14743	0.00762056	Promoter	SERINC2	0
9	LUSC-344	chr1	35032401	35038100	5700	1.06634	0.024724	Distal Intergenic	GJB5	-182548
10	SCEN-224	chr1	35246151	35248550	2400	1.6845	0.0191873	Promoter	GJB3	0
11	LUEN-3041	chr1	41831251	41833200	1950	1.49923	0.022382	Distal Intergenic	EDN2	116674
12	LUNG-66	chr1	43579251	43588050	8800	1.15528	0.0258895	Exon (uc009vwn.1/uc009vwn.1, exon 1 of 3)	FAM183A	-25544
13	LUEN-3182	chr1	44398551	44403350	4800	1.32193	0.0352524	Promoter	ARTN	0
14	LUAD-156	chr1	45645201	45646750	1550	1.86673	0.00396067	Intron (uc001cnd.2/57643, intron 1 of 13)	ZSWIM5	25500
15	LUAD-161	chr1	48618101	48622250	4150	1.45519	0.039613	Intron (uc010omr.1/391037, intron 7 of 9)	SKINTL	25850
16	LUSC-415	chr1	53335001	53337200	2200	2.39689	0.0268073	Intron (uc001cuk.2/440590, intron 8 of 13)	ZYG11A	26818
17	LUEN-3945	chr1	60279301	60282750	3450	1.03649	0.00468809	Promoter	HOOK1	0
18	LUSC-461	chr1	66028801	66030650	1850	1.43857	0.0325194	Intron (uc001dcg.3/3953, intron 2 of 19)	LEPR	37429
19	LUNG-81	chr1	71979051	71985700	6650	1.31097	0.0245714	Intron (uc001dfv.3/257194, intron 6 of 6)	NEGR1-IT1	316995
20	LUNG-90	chr1	77465051	77471500	6450	1.03582	0.0362185	Intron (uc001dhi.3/81849, intron 2 of 4)	ST6GALNAC5	130869
21	LUNG-95	chr1	84517851	84524500	6650	1.11681	0.0370095	Distal Intergenic	PRKACB	-19245
22	LUNG-97	chr1	86213951	86220650	6700	1.26849	0.0287835	Intron (uc001dli.3/255631, intron 30 of 34)	ZNHIT6	-39835
23	LUNG-98	chr1	87144851	87151250	6400	1.14018	0.00573466	Distal Intergenic	SH3GLB1	-19003
24	LUNG-100	chr1	90211851	90219500	7650	1.21632	0.0177817	Distal Intergenic	LRRC8D	-67073
25	LUNG-12	chr1	105386101	105392900	6800	1.0199	0.0155961	Distal Intergenic	RP11-364B6.1	770456
26	LUAD-55	chr1	117260151	117262500	2350	1.66558	0.0206643	Distal Intergenic	CD2	-34586
27	LUNG-19	chr1	121273651	121280400	6750	1.22639	0.00167853	Intron (uc001eiu.1/647121, intron 1 of 7)	NA	12741
28	LUSC-106	chr1	150700501	150702500	2000	1.88264	0.0473905	Downstream (<1kb)	HORMAD1	-7137
29	LUEN-1013	chr1	151512251	151516150	3900	1.01943	0.0151101	Promoter	TUFT1	0
30	LUSC-109	chr1	153534101	153539400	5300	1.97924	0.0311353	Promoter	S100A2	0
31	LUEN-1025	chr1	153582651	153589250	6600	1.00168	0.00819859	Promoter	S100A16	0
32	LUEN-1063	chr1	155042801	155044400	1600	1.02272	0.042142	Intron (uc010pew.2/1944, intron 1 of 4)	RP11-307C12.11	-6334
33	SCEN-76	chr1	155050601	155055150	4550	1.59192	0.00267783	Promoter	EFNA3	0
34	LUEN-1091	chr1	156029151	156032500	3350	1.35213	0.00594841	Promoter	RAB25	0
35	LUEN-1105	chr1	156673351	156677200	3850	1.55879	0.00374832	Promoter	CRABP2	0
36	LUSC-121	chr1	160693401	160694600	1200	2.61471	0.0440473	Distal Intergenic	CD48	-11760
37	LUEN-1164	chr1	161007501	161010000	2500	1.40891	0.000112633	Promoter	TSTD1	0
38	LUEN-1166	chr1	161054801	161059900	5100	1.68614	0.0156389	Promoter	PVRL4	0
39	LUEN-1181	chr1	161227651	161229650	2000	1.52047	0.000392211	Promoter	PCP4L1	0
40	LUEN-1192	chr1	161508851	161511100	2250	1.29311	0.000402268	Exon (uc021pdg.1/uc021pdg.1, exon 1 of 1)	FCGR3A	8718
41	LUEN-1199	chr1	161590351	161592250	1900	1.51658	0.000843754	Exon (uc021pdn.1/uc021pdn.1, exon 1 of 1)	FCGR3B	8587
42	LUSC-134	chr1	168323001	168325000	2000	2.45943	0.000833048	Distal Intergenic	MIR557	-19762
43	LUNG-29	chr1	174202051	174209150	7100	1.22741	0.000864764	Intron (uc009wwq.2/9910, intron 4 of 12)	RABGAP1L	-10463
44	LUNG-30	chr1	174812201	174819050	6850	1.26679	0.0172623	Intron (uc001gjx.3/9910, intron 19 of 20)	RABGAP1L	-24474
45	LUEN-1556	chr1	183154351	183157350	3000	1.83378	6.35767e-05	Promoter	LAMC2	0
46	LUNG-34	chr1	183626551	183628350	1800	2.32193	4.19958e-05	Intron (uc010pof.1/23179, intron 1 of 11)	APOBEC4	-4103
47	LUSC-160	chr1	184970151	184972600	2450	1.7217	0.000475525	Distal Intergenic	FAM129A	-26433
48	LUSC-162	chr1	185225951	185227450	1500	2.08406	0.00742511	Intron (uc001grg.4/54823, intron 16 of 18)	IVNS1ABP	43396
49	LUSC-163	chr1	186605901	186607450	1550	2.07039	0.0495933	Distal Intergenic	PTGS2	42109
50	LUNG-37	chr1	192469401	192475900	6500	1.34754	0.0364714	Distal Intergenic	RGS1	-68957
51	LUEN-1651	chr1	200859651	200862250	2600	1.34104	0.00612329	Promoter	C1orf106	0
52	LUEN-1652	chr1	200863501	200866750	3250	1.85697	0.00731318	Promoter	C1orf106	0
53	LUSC-184	chr1	201228301	201229800	1500	2.07455	0.0205327	Distal Intergenic	PKP1	-22780
54	LUSC-185	chr1	201251851	201258450	6600	2.53408	1.55844e-05	Promoter	PKP1	0
55	LUEN-1658	chr1	201366051	201370300	4250	2.10046	0.000178497	Promoter	LAD1	0
56	SCEN-114	chr1	201449301	201451500	2200	1.17306	0.00685758	Downstream (1-2kb)	CSRP1	10529
57	LUEN-1662	chr1	201616651	201621050	4400	1.17483	0.0130498	Promoter	NAV1	0
58	LUEN-1663	chr1	201707901	201711150	3250	1.41818	9.08612e-06	Promoter	NAV1	0
59	LUEN-1668	chr1	201976751	201984850	8100	1.299	0.034219	Promoter	ELF3	0
60	LUAD-105	chr1	202135951	202137500	1550	1.66558	0.0365003	Promoter	PTPRVP	0
61	LUEN-1671	chr1	202181551	202184500	2950	1.54057	0.0113704	Promoter	LGR6	0
62	LUEN-1699	chr1	205416551	205419550	3000	1.47003	0.0371563	Promoter	MIR135B	0
63	LUAD-110	chr1	206500851	206507000	6150	1.19745	0.0326427	Distal Intergenic	SRGAP2	-9200
64	LUSC-188	chr1	209600701	209606600	5900	2.9753	8.01163e-12	Promoter	MIR205HG	0
65	LUEN-1728	chr1	209976201	209980650	4450	1.72792	9.04648e-13	Promoter	IRF6	0
66	LUEN-1747	chr1	210423851	210426900	3050	1.03562	0.0181577	Distal Intergenic	SERTAD4	12721
67	LUEN-1931	chr1	212731051	212733250	2200	1.10128	0.0102733	Distal Intergenic	ATF3	-5426
68	LUEN-1984	chr1	214721151	214726500	5350	1.04833	2.55451e-05	Promoter	PTPN14	0
69	LUNG-46	chr1	217862801	217870350	7550	1.17544	0.0121015	Intron (uc009xdr.1/128153, intron 6 of 10)	SPATA17	58106
70	LUAD-117	chr1	218182451	218188800	6350	1.17932	0.0287494	Distal Intergenic	LINC00210	116209
71	LUEN-2022	chr1	220700301	220704850	4550	1.1215	0.0191873	Promoter	MARK1	0
72	LUNG-47	chr1	223565301	223567900	2600	1.78241	0.00599932	Promoter	C1orf65	0
73	LUEN-2060	chr1	225116501	225119050	2550	1.36009	0.0107242	Promoter	DNAH14	0
74	LUEN-2112	chr1	228564651	228568500	3850	1.14505	0.0337302	3' UTR	OBSCN	23999
75	LUEN-2114	chr1	228603151	228605400	2250	1.54565	0.0288645	Promoter	TRIM17	0
76	LUEN-2163	chr1	233748801	233751900	3100	1.32338	0.000392253	Promoter	KCNK1	0
77	LUAD-126	chr1	237242301	237245550	3250	1.22239	0.0485293	Intron (uc001hyl.1/6262, intron 1 of 104)	RYR2	36599
78	LUSC-255	chr1	239790951	239794850	3900	1.42146	0.00952072	Promoter	CHRM3	0
79	LUNG-50	chr1	242107001	242109200	2200	2.47705	0.00805368	Distal Intergenic	MAP1LC3C	53185
80	LUNG-51	chr1	243584151	243585650	1500	2.33593	1.79298e-05	Intron (uc001hzw.3/10806, intron 15 of 17)	MIR4677	74673
81	LUSC-260	chr1	243650301	243652000	1700	2.54597	0.0249038	3' UTR	MIR4677	140823
82	LUAD-130	chr1	243824751	243825950	1200	1.64572	0.0245845	Intron (uc001hzz.1/10000, intron 3 of 13)	AKT3	180634
83	LUEN-2243	chr1	245316001	245321550	5550	1.20534	8.62616e-05	Promoter	KIF26B	0
84	LUSC-265	chr1	245979401	245981300	1900	1.55102	0.0211914	Intron (uc001ibj.3/64754, intron 5 of 6)	SMYD3	112825
85	LUNG-52	chr1	247849951	247856900	6950	1.25081	0.0353373	Distal Intergenic	OR13G1	-13608
86	LUEN-219	chr10	27539401	27542700	3300	1.03218	0.0285798	Promoter	LRRC37A6P	0
87	LUNG-7	chr10	33799451	33806200	6750	1.04008	0.0446164	Distal Intergenic	NRP1	-175445
88	LUAD-34	chr10	82481901	82488700	6800	1	0.0401085	Distal Intergenic	SH2D4B	79149
89	LUNG-11	chr10	87114851	87121550	6700	1.53434	0.00517272	Distal Intergenic	NA	-215938
90	LUSC-50	chr10	93509001	93510250	1250	1.66051	0.0350616	Distal Intergenic	TNKS2	-47901
91	LUSC-54	chr10	99287051	99290200	3150	1.50901	0.0265823	Intron (uc001knv.1/80019, intron 1 of 2)	UBTD1	28283
92	LUNG-1	chr10	113343451	113350000	6550	1.09558	0.0371563	Distal Intergenic	ADRA2A	506661
93	LUEN-885	chr11	390301	396800	6500	1.34692	0.0034453	Promoter	PKP3	0
94	LUEN-753	chr11	1567101	1570150	3050	1.27711	0.00237276	Intron (uc001ltq.2/81532, intron 1 of 4)	DUSP8	23000
95	LUEN-713	chr11	13029251	13033350	4100	1.07549	0.026904	Promoter	NA	0
96	LUSC-83	chr11	27240501	27242650	2150	1.5656	0.00829021	Distal Intergenic	CCDC34	142145
97	LUSC-127	chr11	63202501	63204650	2150	1.86876	0.00989789	Distal Intergenic	HRASLS5	54030
98	LUNG-24	chr11	64139351	64141600	2250	2.0614	0.0296215	3' UTR	MIR1237	3277
99	LUEN-1312	chr11	65553401	65557650	4250	1.87447	2.949e-05	Promoter	OVOL1	0
100	LUSC-131	chr11	66484601	66486600	2000	1.57568	0.0209872	Intron (uc001ojd.3/6712, intron 2 of 36)	SPTBN2	2270
101	LUEN-1351	chr11	66494001	66496800	2800	1.1892	0.00458094	Exon (uc001oje.1/uc001oje.1, exon 1 of 1)	SPTBN2	-5131
102	LUSC-150	chr11	76902401	76903850	1450	1.76081	0.0266357	Exon (uc010rsm.1/4647, exon 32 of 39)	MYO7A	-11271
103	LUEN-1520	chr11	79147251	79152850	5600	1.4617	5.31304e-05	Promoter	TENM4	0
104	LUEN-585	chr11	111168001	111171850	3850	1.16767	0.00704103	Promoter	COLCA2	0
105	LUSC-65	chr11	117947351	117951600	4250	2.07126	0.00898614	Promoter	TMPRSS4	0
106	LUEN-655	chr11	119454501	119457200	2700	1.35707	0.0199393	Distal Intergenic	PVRL1	142235
107	LUSC-66	chr11	120004351	120009300	4950	2.46713	1.87583e-05	Promoter	TRIM29	0
108	LUEN-679	chr11	124620651	124623100	2450	1.4011	0.0448579	Promoter	VSIG2	0
109	LUEN-711	chr11	130028851	130032150	3300	1.05033	0.0156986	Promoter	ST14	0
110	LUEN-2158	chr12	3308151	3311750	3600	1.24101	0.037763	5' UTR	TSPAN9	121630
111	LUEN-2459	chr12	6418951	6421200	2250	1.8314	9.08612e-06	Promoter	PLEKHG6	0
112	LUEN-2527	chr12	7069801	7075200	5400	1.40939	0.00168798	Promoter	MIR141	0
113	LUSC-209	chr12	12566051	12568850	2800	1.66558	0.0233564	Intron (uc001ral.2/118426, intron 2 of 3)	LOH12CR1	56031
114	LUSC-216	chr12	14817701	14820050	2350	2.074	0.0313383	Intron (uc001rcd.3/2984, intron 10 of 26)	GUCY2C	29469
115	SCEN-148	chr12	28120751	28125400	4650	1.73098	8.72032e-08	Promoter	PTHLH	0
116	LUSC-280	chr12	52864901	52868050	3150	1.68684	0.0333631	Promoter	KRT6C	0
117	LUSC-281	chr12	52883151	52887500	4350	2.30415	0.00778384	Promoter	KRT6A	0
118	LUSC-282	chr12	52909501	52915350	5850	2.35614	0.000728386	Promoter	KRT5	0
119	LUSC-284	chr12	54331601	54334350	2750	3.04289	5.28553e-07	Promoter	HOXC13-AS	0
120	SCEN-178	chr12	54783051	54785750	2700	1.39274	0.00931176	Promoter	ZNF385A	0
121	SCEN-191	chr12	66134501	66136800	2300	1.17754	0.030184	Distal Intergenic	HMGA2	-80637
122	LUEN-2479	chr12	66216151	66221700	5550	1.04709	0.0266357	Promoter	RPSAP52	0
123	LUEN-2490	chr12	67461251	67464250	3000	1.01245	0.0224148	Distal Intergenic	CAND1	-198811
124	LUSC-309	chr12	76713001	76714400	1400	1.84435	0.0431159	Distal Intergenic	BBS10	27822
125	LUSC-311	chr12	79438151	79440500	2350	1.63743	0.0396284	Promoter	SYT1	0
126	SCEN-120	chr12	107711201	107715750	4550	1.27854	0.0400168	Promoter	BTBD11	0
127	LUEN-1789	chr12	110269651	110272350	2700	1.55596	0.00678782	Promoter	MIR4497	0
128	LUNG-44	chr12	113571401	113574250	2850	2.03953	0.00689252	Promoter	RASAL1	0
129	LUSC-208	chr12	122430351	122433050	2700	1.51584	0.0284799	Intron (uc009zxk.3/144406, intron 19 of 21)	BCL7A	-26811
130	LUSC-211	chr12	131477851	131479400	1550	2.32193	0.00872602	Intron (uc001uit.4/283383, intron 8 of 24)	GPR133	39399
131	LUNG-59	chr13	20805151	20808150	3000	1.80735	0.00355716	Promoter	GJB6	0
132	LUSC-341	chr13	49951051	49953850	2800	2.90484	0.00344477	Exon (uc001vcw.3/81617, exon 3 of 9)	CAB39L	21885
133	LUNG-61	chr13	95362351	95366700	4350	1.91541	0.0133321	Promoter	SOX21	0
134	LUNG-62	chr13	95619401	95621800	2400	1.69249	0.0138543	Distal Intergenic	ABCC4	93313
135	LUSC-325	chr13	100619951	100624450	4500	1.46181	0.0205115	Promoter	ZIC5	0
136	LUEN-2655	chr13	100631301	100637400	6100	1.75543	3.97412e-06	Promoter	ZIC2	0
137	LUNG-58	chr13	113655051	113657950	2900	1.82254	0.0193824	Promoter	MCF2L	0
138	LUNG-67	chr14	37115501	37118400	2900	2.51824	8.69852e-06	Distal Intergenic	PAX9	-8373
139	LUNG-68	chr14	37129901	37135150	5250	1.64346	1.19799e-05	Promoter	PAX9	-48
140	LUEN-3165	chr14	38051451	38055200	3750	1.41724	0.017453	Distal Intergenic	FOXA1	8267
141	LUSC-382	chr14	51955401	51958150	2750	2.1635	0.0273019	Promoter	FRMD6	0
142	LUEN-3283	chr14	60980101	60982750	2650	1.44383	0.00313546	Distal Intergenic	SIX6	4163
143	LUEN-3284	chr14	61112601	61117700	5100	1.63699	0.000435504	Promoter	SIX1	0
144	LUSC-392	chr14	63002351	63003450	1100	3.08746	0.000894199	Distal Intergenic	LINC00643	418276
145	LUSC-394	chr14	65406401	65410000	3600	1.91648	0.0212905	Promoter	GPX2	0
146	LUNG-72	chr14	77647351	77649200	1850	2.1247	0.000933088	Promoter	TMEM63C	0
147	LUNG-64	chr14	103010401	103012200	1800	1.95693	0.00429987	Distal Intergenic	MIR4309	4420
148	LUSC-358	chr14	105432501	105438450	5950	1.68914	0.0312167	Promoter	AHNAK2	0
149	LUNG-74	chr15	40727401	40730100	2700	1.20895	0.0461826	Distal Intergenic	BAHD1	-1820
150	LUEN-3681	chr15	52586401	52588750	2350	1.1193	0.0145804	Promoter	MYO5C	0
151	LUEN-3488	chr15	101388351	101391150	2800	1.38247	0.0378379	Exon (uc021sxr.1/uc021sxr.1, exon 1 of 5)	ALDH1A3	-28859
152	LUEN-4123	chr16	2905951	2909650	3700	1.48543	0.0408276	Promoter	PRSS22	0
153	LUEN-3981	chr16	14795601	14799550	3950	1.01694	0.0407206	Distal Intergenic	NPIPA1	-5996
154	SCEN-305	chr16	30751551	30753150	1600	1.20328	0.0411136	5' UTR	NA	3181
155	LUNG-78	chr16	57652501	57655500	3000	1.77831	0.0166321	Promoter	GPR56	0
156	LUEN-4350	chr16	63650401	63652600	2200	1.41504	0.038425	Distal Intergenic	CDH11	1386344
157	LUEN-4403	chr16	68677951	68680850	2900	1.63849	0.0034453	Promoter	CDH3	0
158	LUEN-4407	chr16	69138701	69143900	5200	1.26564	0.000168448	Promoter	HAS3	0
159	LUEN-4780	chr17	3657501	3659400	1900	1.23879	0.0337035	Exon (uc002fwo.4/3682, exon 11 of 31)	GSG2	30304
160	LUNG-93	chr17	8905701	8907850	2150	1.4245	0.0309679	Distal Intergenic	NTN1	-17009
161	ADEN-294	chr17	35012701	35015450	2750	1.27652	0.0337035	Distal Intergenic	MRM1	54310
162	LUEN-4817	chr17	38333351	38335850	2500	1.24961	0.000155035	Promoter	RAPGEFL1	0
163	LUSC-493	chr17	38654651	38658300	3650	1.92672	0.000730986	Promoter	TNS4	0
164	LUSC-497	chr17	39777601	39781300	3700	2.33832	0.000130793	Promoter	KRT17	0
165	LUNG-86	chr17	43317651	43320150	2500	1.32193	0.0288645	Promoter	FMNL1	0
166	LUAD-191	chr17	47978801	47980200	1400	2.14384	0.00398515	Distal Intergenic	TAC4	-53422
167	LUSC-512	chr17	48609251	48612750	3500	2.03847	0.00330254	Promoter	EPN3	0
168	LUEN-4995	chr17	48711001	48713450	2450	1.28011	0.00961644	Promoter	ABCC3	0
169	LUEN-5135	chr17	70115351	70119500	4150	1.00303	0.00612329	Promoter	SOX9	0
170	LUEN-5136	chr17	70584401	70589400	5000	1.61638	2.17324e-07	Promoter	LINC00511	0
171	LUEN-5186	chr17	73716401	73721000	4600	1.56809	1.61217e-06	Promoter	ITGB4	0
172	LUEN-5223	chr17	75275851	75279900	4050	1.12847	0.0431159	Promoter	SEPT9	0
173	LUSC-529	chr17	79092251	79094800	2550	1.63048	0.0338319	Exon (uc010dhz.3/9625, exon 2 of 6)	AATK	1426
174	LUSC-570	chr18	6929001	6930700	1700	2.13386	0.0434201	Promoter	LINC00668	0
175	LUEN-5533	chr18	7115651	7119200	3550	1.65593	0.000406261	Promoter	LAMA1	0
176	LUEN-5394	chr18	21717601	21720450	2850	1.50947	0.0351276	Promoter	CABYR	0
177	LUSC-547	chr18	28619801	28623600	3800	1.96523	0.00977177	Promoter	DSC3	0
178	LUEN-5409	chr18	29077051	29079900	2850	1.09404	0.00926286	Promoter	DSG2	0
179	LUSC-563	chr18	61143651	61147000	3350	2.29866	0.00142815	Promoter	SERPINB5	0
180	LUEN-5768	chr19	17904901	17907600	2700	1.88803	0.0408919	Promoter	B3GNT3	0
181	LUEN-6063	chr19	41698051	41701800	3750	1.29585	0.0220571	Promoter	CYP2S1	0
182	LUEN-6130	chr19	45280551	45282800	2250	1.64534	0.0360802	Promoter	CBLC	0
183	LUEN-6156	chr19	46031151	46033000	1850	1.37851	0.0300156	3' UTR	VASP	10230
184	LUEN-6223	chr19	49198751	49201200	2450	1.43195	0.0457684	Promoter	FUT2	0
185	LUNG-129	chr2	9893351	9895050	1700	2.08246	0.0443077	Distal Intergenic	TAF1B	-88521
186	LUAD-267	chr2	45161601	45163550	1950	2.21299	0.00455125	Distal Intergenic	SIX3	-5487
187	LUNG-126	chr2	45163651	45167550	3900	2.23804	0.000201553	Distal Intergenic	SIX3	-1487
188	LUEN-7875	chr2	45234651	45239000	4350	1.19159	0.000431033	Promoter	SIX2	0
189	LUSC-783	chr2	45240301	45242250	1950	1.61005	0.0343323	Distal Intergenic	SIX2	-3759
190	LUEN-7876	chr2	45395251	45397900	2650	2.1449	2.44164e-12	Distal Intergenic	LINC01121	21524
191	LUEN-7888	chr2	47595451	47598850	3400	1.2467	0.00672428	Promoter	EPCAM	0
192	LUSC-787	chr2	53813651	53815450	1800	2.17834	0.0047006	Distal Intergenic	GPR75-ASB3	112222
193	LUEN-7903	chr2	54935101	54937800	2700	1.41009	0.0205115	Distal Intergenic	EML6	-14349
194	LUEN-7936	chr2	63273951	63279600	5650	1.81071	5.63197e-08	Promoter	AC009501.4	0
195	LUSC-799	chr2	78767051	78769400	2350	2.22651	0.0330126	Exon (uc002snv.4/uc002snv.4, exon 1 of 3)	REG3G	-483412
196	LUSC-802	chr2	81707851	81709600	1750	2.04891	0.0381905	Distal Intergenic	CTNNA2	891673
197	LUEN-8041	chr2	85639051	85642300	3250	1.16701	0.0205791	Promoter	CAPG	0
198	LUAD-270	chr2	88649001	88651100	2100	1.0217	0.0434201	Distal Intergenic	NA	100953
199	LUSC-807	chr2	95939751	95943600	3850	2.37304	0.00320715	Promoter	PROM2	0
200	LUAD-273	chr2	97197151	97198500	1350	1.54649	0.0435712	Distal Intergenic	ARID5A	-3964
201	LUEN-8102	chr2	98702601	98704450	1850	1.36798	0.0245845	Promoter	VWA3B	0
202	SCEN-483	chr2	102001951	102004900	2950	1.09702	0.021721	Promoter	CREG2	0
203	LUEN-6918	chr2	115917551	115921050	3500	1.46949	0.00277246	Promoter	DPP10-AS1	0
204	LUEN-6950	chr2	127975501	127978500	3000	1.68125	0.0034453	Promoter	CYP27C1	0
205	LUSC-672	chr2	128179651	128181600	1950	1.47883	0.0352268	Promoter	MIR4783	0
206	LUSC-676	chr2	131084601	131086200	1600	2.76553	0.0212832	Distal Intergenic	CCDC115	13711
207	LUEN-6983	chr2	131593251	131596400	3150	2.08321	0.0133321	5' UTR	ARHGEF4	-76386
208	LUSC-689	chr2	152560451	152561850	1400	1.9102	0.0150128	Intron (uc021vrb.1/4703, intron 11 of 147)	NEB	1661
209	LUSC-691	chr2	154259601	154261200	1600	2.11042	0.0288645	Distal Intergenic	RPRM	74122
210	LUEN-7128	chr2	160916901	160920150	3250	1.08558	0.00772123	Promoter	PLA2R1	0
211	LUEN-7134	chr2	162100301	162102550	2250	1.44701	0.00208247	Exon (uc002ubt.1/uc002ubt.1, exon 1 of 2)	PSMD14	-62236
212	LUEN-7141	chr2	166649101	166652050	2950	1.12136	1.02894e-06	Promoter	GALNT3	0
213	LUEN-7158	chr2	171671401	171675900	4500	1.52675	0.000219908	Promoter	GAD1	0
214	SCEN-507	chr2	172949001	172952250	3250	1.25032	0.0107242	Promoter	DLX1	0
215	LUNG-114	chr2	172958701	172962600	3900	1.3599	0.0324155	Downstream (1-2kb)	DLX2	4878
216	SCEN-508	chr2	173036901	173038200	1300	1.39689	0.0134587	Distal Intergenic	DLX2	-69423
217	LUEN-7171	chr2	173599551	173601750	2200	1.38003	0.0209872	Promoter	RAPGEF4	0
218	LUEN-7173	chr2	174218601	174222300	3700	1.1707	0.00908618	Promoter	CDCA7	0
219	LUSC-710	chr2	174397101	174398550	1450	1.94753	0.0184108	Distal Intergenic	CDCA7	177540
220	LUSC-719	chr2	176970901	176973250	2350	1.81789	0.0087378	Promoter	HOXD11	0
221	LUNG-116	chr2	177004501	177006100	1600	1.56704	0.00114661	Exon (uc002ukr.3/uc002ukr.3, exon 2 of 2)	HOXD-AS2	-2675
222	LUSC-720	chr2	177041901	177043900	2000	1.88264	0.0434201	Promoter	HOXD-AS1	0
223	LUEN-7188	chr2	177501501	177503900	2400	1.65313	3.30179e-05	Promoter	LINC01116	0
224	LUSC-730	chr2	194767951	194770050	2100	1.80735	0.0454701	Distal Intergenic	PCGEM1	1153380
225	LUSC-734	chr2	198455901	198457350	1450	2.38606	0.0481482	Intron (uc002uuo.4/130132, intron 8 of 8)	MOB4	74879
226	LUSC-748	chr2	222848851	222850650	1800	1.36427	0.0446817	Distal Intergenic	CCDC140	-312216
227	LUEN-7408	chr2	223182351	223186150	3800	1.04157	0.0077581	Exon (uc002vnc.3/uc002vnc.3, exon 1 of 2)	PAX3	-18636
228	LUEN-6840	chr20	820901	823950	3050	1.96605	4.95921e-06	Intron (uc002wef.1/83541, intron 1 of 1)	FAM110A	-1335
229	LUEN-6605	chr20	3147101	3149850	2750	1.21775	0.0257561	Promoter	LZTS3	0
230	LUEN-6805	chr20	6102051	6104700	2650	1.36654	0.00167523	Promoter	FERMT1	0
231	LUSC-627	chr20	14447551	14448700	1150	1.98423	0.0225034	Intron (uc002wot.3/140733, intron 3 of 16)	MACROD2	-55337
232	LUSC-634	chr20	30763001	30766050	3050	1.71621	0.0401085	Distal Intergenic	TSPY26P	12113
233	SCEN-473	chr20	45522651	45525400	2750	1.57731	0.0178519	Promoter	EYA2	0
234	LUEN-6763	chr20	50416251	50419900	3650	1.90074	0.0020232	Promoter	SALL4	0
235	LUNG-108	chr20	50719651	50723250	3600	1.3388	0.0108046	Promoter	ZFP64	0
236	ADEN-423	chr20	53091201	53093800	2600	1.16046	0.0401085	Promoter	DOK5	0
237	LUEN-6777	chr20	55202801	55207200	4400	1.59709	2.93848e-13	Promoter	TFAP2C	0
238	LUSC-646	chr20	55838001	55843100	5100	2.28674	2.22701e-07	Promoter	BMP7	0
239	LUEN-6816	chr20	62166101	62170700	4600	1.4902	7.71293e-06	Promoter	PTK6	0
240	LUNG-113	chr21	38069851	38074750	4900	1.62599	0.00519281	Promoter	SIM2	0
241	LUEN-7051	chr21	43184651	43190200	5550	1.01644	0.000667858	Promoter	RIPK4	0
242	LUEN-7334	chr22	18956951	18959200	2250	1.34792	0.00598902	Promoter	NA	0
243	LUSC-742	chr22	19946551	19947800	1250	1.53343	0.0407788	Promoter	COMT	-922
244	LUEN-7475	chr22	30640701	30643700	3000	1.22967	0.000321984	Promoter	LIF	0
245	LUEN-7483	chr22	30900501	30902450	1950	1.57531	0.0156389	Promoter	SEC14L4	0
246	LUNG-123	chr22	40390101	40392950	2850	1.81385	0.0066677	Promoter	FAM83F	0
247	LUEN-7630	chr22	41047101	41049200	2100	1.54057	0.000674687	Distal Intergenic	MKL1	-14411
248	LUEN-7725	chr22	46370301	46375800	5500	1.39311	9.86237e-05	Promoter	WNT7B	0
249	LUSC-817	chr3	107052251	107053850	1600	1.94486	0.026456	Distal Intergenic	CCDC54	-42338
250	LUEN-8167	chr3	119040151	119043300	3150	1.17871	0.00167523	Intron (uc003ecj.4/57514, intron 1 of 11)	ARHGAP31	26931
251	LUEN-8185	chr3	121739801	121742200	2400	1.36328	0.0393209	Promoter	ILDR1	0
252	LUSC-835	chr3	124468101	124470650	2550	2.05311	0.0275356	3' UTR	UMPS	18888
253	LUEN-8206	chr3	124929951	124932600	2650	1.18653	0.0136764	Promoter	SLC12A8	0
254	LUSC-837	chr3	125654701	125656450	1750	2.558	0.00120804	Promoter	ALG1L	0
255	LUNG-130	chr3	128150501	128153050	2550	2.00468	0.0054863	Distal Intergenic	DNAJB8-AS1	-29387
256	LUSC-844	chr3	131049451	131051550	2100	2.20716	0.000830861	Intron (uc003eny.3/79858, intron 17 of 17)	NUDT16P1	-29139
257	LUSC-856	chr3	145645101	145646700	1600	1.29336	0.0489129	Distal Intergenic	PLOD2	157822
258	LUSC-874	chr3	172383151	172384850	1700	1.96347	0.00629613	Intron (uc003fig.3/57552, intron 1 of 4)	NCEH1	44158
259	LUSC-875	chr3	172727051	172728700	1650	2.28011	0.0251729	Intron (uc003fin.4/83893, intron 4 of 10)	SPATA16	130358
260	LUSC-880	chr3	178577001	178578750	1750	2.5521	4.61431e-06	Exon (uc003fjb.1/uc003fjb.1, exon 1 of 6)	KCNMB2	51870
261	LUNG-134	chr3	178849651	178851450	1800	2.21444	0.00237276	Exon (uc003fjj.3/uc003fjj.3, exon 2 of 3)	PIK3CA	-14861
262	LUSC-881	chr3	181417201	181418850	1650	2.03449	0.0104175	Exon (uc003fkv.4/347689, exon 6 of 8)	SOX2	-10862
263	LUNG-135	chr3	181427501	181434950	7450	2.90046	8.20255e-10	Promoter	SOX2	0
264	LUEN-8436	chr3	182399551	182402150	2600	1.74024	0.00095971	Distal Intergenic	ATP11B	-109141
265	LUNG-136	chr3	182833001	182834850	1850	2.11548	0.00572261	Promoter	MCCC1	0
266	LUEN-8442	chr3	182970301	182974400	4100	1.27807	9.8181e-06	Promoter	B3GNT5	0
267	SCEN-591	chr3	184230901	184232150	1250	1.26006	0.0131399	Distal Intergenic	EPHB3	-47437
268	LUEN-8462	chr3	184278851	184284850	6000	1.70706	0.022027	Promoter	EPHB3	0
269	LUSC-894	chr3	187607251	187609300	2050	2.49354	0.00178631	Distal Intergenic	BCL6	-143738
270	LUSC-895	chr3	188353301	188354950	1650	2.16993	0.0126024	Intron (uc011bsg.2/4026, intron 5 of 9)	LPP	66515
271	LUEN-8486	chr3	188664651	188666750	2100	1.23563	0.0257561	Promoter	TPRG1	0
272	LUSC-896	chr3	188740201	188741650	1450	1.40296	0.0398794	5' UTR	TPRG1	75198
273	LUSC-897	chr3	189507501	189510600	3100	2.45721	3.10892e-06	Promoter	TP63	52
274	LUEN-8488	chr3	190036251	190041500	5250	1.91662	0.00129987	Promoter	CLDN1	0
275	LUSC-904	chr3	195868801	195872050	3250	1.91754	0.00355716	Promoter	LINC00885	0
276	LUEN-9189	chr4	77817101	77820600	3500	1.17333	0.0028502	Promoter	SOWAHB	0
277	LUNG-144	chr5	91151	93250	2100	1.94656	0.000304228	Distal Intergenic	PLEKHG4B	-47123
278	LUAD-306	chr5	10316051	10317250	1200	2.11548	0.0399342	Distal Intergenic	CMBL	-7883
279	LUAD-308	chr5	130646451	130649450	3000	1.67499	0.00961137	Intron (uc003kvh.3/56990, intron 1 of 4)	CDC42SE2	46749
280	LUEN-9864	chr6	1310051	1315750	5700	1.04433	0.000732921	Promoter	FOXQ1	0
281	LUEN-9979	chr6	1603701	1615500	11800	1.15315	3.82518e-06	Promoter	FOXC1	0
282	LUEN-9771	chr6	10409451	10416250	6800	1.17412	0.00047729	Promoter	TFAP2A-AS1	0
283	LUSC-1007	chr6	10418801	10420700	1900	1.56009	0.0289925	Promoter	TFAP2A	0
284	LUSC-1045	chr6	34752901	34755300	2400	1.54189	0.0449459	Distal Intergenic	UHRF1BP1	-4494
285	LUNG-151	chr6	41437151	41439200	2050	1.29418	0.0309679	Distal Intergenic	FOXP4	-74964
286	LUEN-10209	chr6	42108201	42111850	3650	1.13264	0.0325194	Promoter	C6orf132	0
287	LUEN-10281	chr6	54710451	54713750	3300	1.88472	3.76664e-06	Promoter	FAM83B	0
288	LUEN-9780	chr6	106805851	106810450	4600	1.17526	0.0137741	Distal Intergenic	ATG5	-32156
289	LUEN-9848	chr6	125473901	125476800	2900	1.146	0.000843358	Promoter	TPD52L1	0
290	LUAD-328	chr6	170588951	170590550	1600	1.75845	0.000730986	Downstream (<1kb)	DLL1	9147
291	LUEN-10712	chr7	3339651	3342800	3150	1.04828	0.010679	Promoter	SDK1	0
292	LUEN-10792	chr7	5600251	5604650	4400	1.06461	0.034219	Distal Intergenic	FSCN1	-27786
293	LUEN-10636	chr7	16459151	16461850	2700	1.01619	0.0208274	Promoter	ISPD	0
294	LUEN-10644	chr7	20368551	20373450	4900	1.31752	4.91779e-07	Promoter	ITGB8	0
295	LUEN-10645	chr7	20836251	20839200	2950	1.28575	0.0129056	Distal Intergenic	SP8	-9743
296	LUEN-10677	chr7	26330701	26332900	2200	1.36773	0.0020232	Promoter	SNX10	0
297	LUNG-159	chr7	27274401	27276200	1800	1.90689	0.0115399	Distal Intergenic	EVX1	-5964
298	LUSC-1106	chr7	27284951	27286150	1200	2.01159	0.0307592	3' UTR	EVX1	2632
299	LUEN-10689	chr7	28994551	28999500	4950	1.11069	0.0128736	Promoter	NA	0
300	LUNG-160	chr7	34944351	34948500	4150	1.46768	0.0178519	Distal Intergenic	DPY19L1	29231
301	LUAD-365	chr7	52340851	52343050	2200	2.30117	0.0457684	Distal Intergenic	POM121L12	-760299
302	LUEN-10854	chr7	70060301	70062900	2600	2.01516	9.8181e-06	Intron (uc003tvw.4/26053, intron 5 of 18)	AUTS2	-168348
303	LUEN-10923	chr7	82790301	82793400	3100	1.35566	0.000538138	Promoter	PCLO	0
304	LUEN-10935	chr7	89782351	89784900	2550	1.0372	0.032683	Promoter	STEAP1	0
305	LUSC-1139	chr7	96634051	96636700	2650	1.77578	0.000787765	Promoter	DLX6	0
306	LUEN-10469	chr7	121512151	121515400	3250	1.24816	0.00633658	Promoter	PTPRZ1	0
307	LUNG-154	chr7	121943201	121947450	4250	2.15084	4.67028e-08	Promoter	FEZF1-AS1	0
308	LUNG-157	chr7	128529351	128532400	3050	1.89947	0.020897	3' UTR	NA	-8374
309	LUEN-10505	chr7	129417901	129422950	5050	1.52632	3.28068e-05	Distal Intergenic	MIR183	-3047
310	LUSC-1080	chr7	134211551	134215950	4400	1.8365	0.0139383	Promoter	AKR1B10	0
311	LUEN-10541	chr7	139166601	139169550	2950	1.09702	0.0464079	Promoter	KLRG2	0
312	LUEN-10565	chr7	143888751	143895250	6500	1.05445	0.0126024	Promoter	ARHGEF35	0
313	LUEN-10567	chr7	144050801	144054350	3550	1.03973	0.00908618	Promoter	ARHGEF5	0
314	LUEN-10593	chr7	150018951	150022050	3100	1.21101	0.00113237	Promoter	ACTR3C	0
315	LUEN-10627	chr7	156801251	156806050	4800	1.42233	0.000435504	Promoter	MNX1	0
316	LUAD-360	chr7	157084251	157086650	2400	2.6845	0.0236763	Distal Intergenic	DNAJB6	-43060
317	SCEN-751	chr8	37698101	37700550	2450	1.22027	0.0408919	3' UTR	BRF2	6881
318	LUEN-11306	chr8	53475001	53479250	4250	1.97748	0.00121308	Promoter	FAM150A	0
319	LUNG-171	chr8	54162901	54164700	1800	2.13551	0.00192648	Promoter	OPRK1	0
320	LUEN-11310	chr8	54791401	54795750	4350	1.32439	0.00186777	Promoter	RGS20	0
321	LUEN-11358	chr8	72459051	72461800	2750	1.19833	0.0289994	Exon (uc003xyw.3/uc003xyw.3, exon 1 of 4)	EYA1	-184584
322	LUEN-11367	chr8	75230751	75236150	5400	1.05729	0.0150136	Promoter	JPH1	0
323	LUNG-172	chr8	90546851	90548500	1650	1.85086	0.0247338	Distal Intergenic	RIPK2	-221475
324	LUNG-173	chr8	98606401	98608400	2000	2.10692	0.00503051	Distal Intergenic	MTDH	-48007
325	LUEN-11439	chr8	99955551	99959000	3450	1.46713	0.00477819	Promoter	OSR2	0
326	LUEN-11014	chr8	102502201	102507650	5450	1.20498	0.000566534	Promoter	GRHL2	0
327	LUEN-11023	chr8	104310001	104312450	2450	1.038	0.0192613	Promoter	FZD6	0
328	LUSC-1150	chr8	116382151	116383550	1400	2.36257	0.0149522	Distal Intergenic	TRPS1	296684
329	LUSC-1152	chr8	118203101	118204600	1500	2.34395	0.0145804	Distal Intergenic	SLC30A8	55764
330	LUEN-11058	chr8	120219451	120224250	4800	1.61445	1.09852e-05	Promoter	MAL2	0
331	LUSC-1155	chr8	124194451	124196350	1900	2.32193	0.0307592	Promoter	FAM83A	185
332	LUEN-11089	chr8	128805751	128808800	3050	1.01465	0.0369855	Promoter	PVT1	0
333	LUEN-11109	chr8	142215151	142217550	2400	2.22239	3.82518e-06	3' UTR	DENND3	16703
334	LUAD-377	chr8	143868951	143872150	3200	2.08746	0.0397512	Promoter	LY6D	-943
335	LUEN-11141	chr8	144813851	144818200	4350	1.5519	0.000864764	Promoter	FAM83H-AS1	0
336	LUEN-11142	chr8	144820001	144824450	4450	1.69561	0.013885	5' UTR	FAM83H-AS1	3691
337	LUEN-11143	chr8	144851801	144854950	3150	1.45121	0.0111366	Distal Intergenic	SCRIB	31376
338	LUNG-169	chr8	144950901	144953850	2950	1.8292	6.62373e-05	Distal Intergenic	EPPK1	-3467
339	LUEN-11170	chr8	145695901	145699550	3650	1.90689	0.00898614	5' UTR	FOXH1	2168
340	LUSC-1172	chr8	145699751	145701350	1600	2.27085	0.00750035	Promoter	FOXH1	368
341	LUEN-11176	chr8	145805751	145807500	1750	1.5518	0.0300156	Exon (uc003zds.1/80728, exon 4 of 13)	ARHGAP39	31388
342	LUSC-1229	chr9	975801	978450	2650	1.67054	0.00324039	Promoter	DMRT3	0
343	LUNG-177	chr9	97315951	97318150	2200	2.32895	9.51889e-06	Exon (uc004aus.1/uc004aus.1, exon 1 of 3)	FBP2	37925
344	LUEN-11444	chr9	100564751	100566850	2100	1.03775	0.0344386	Distal Intergenic	FOXE1	-48687
345	LUEN-11445	chr9	100613451	100618650	5200	1.87254	0.0200107	Promoter	FOXE1	0
346	LUEN-11484	chr9	112258951	112263450	4500	1.06366	0.028888	Promoter	PTPN3	0
347	LUAD-391	chr9	140111151	140112750	1600	1.05714	0.0381783	3' UTR	RNF208	3025
348	LUSC-1234	chrX	107178501	107180100	1600	2.50696	0.0365116	Distal Intergenic	TEX13B	45500
349	LUNG-179	chrX	132089101	132093300	4200	1.55486	0.000263729	Promoter	HS6ST2	0
350	LUEN-12054	chrX	138285201	138288450	3250	1.03533	0.0434201	Promoter	FGF13	0
351	LUAD-413	chrY	21196051	21197500	1450	2.14975	0.0388593	Intron (uc004fty.3/83869, intron 1 of 1)	CD24	-41346
352	ENCO-2	chr1	1147551	1149800	2250	-1.51457	0.0417508	Promoter	TNFRSF4	0
353	ADEN-75	chr1	1474451	1478200	3750	-1.21696	0.00820797	Promoter	TMEM240	0
354	ENCO-35	chr1	38098651	38101100	2450	-2	0.00411281	Promoter	RSPO1	0
355	ENCO-51	chr1	47692651	47698800	6150	-1.68899	0.00778384	Promoter	TAL1	0
356	ENCO-59	chr1	65729951	65732450	2500	-1.61534	0.0323672	Promoter	DNAJC6	0
357	ENCO-61	chr1	65990301	65994200	3900	-1.91754	0.00212771	Promoter	LEPR	0
358	ENCO-64	chr1	67217201	67219050	1850	-1.35954	0.0245845	Promoter	TCTEX1D1	0
359	ENCO-67	chr1	77332451	77335250	2800	-1.17417	0.0092007	Promoter	ST6GALNAC5	0
360	ENCO-70	chr1	78468801	78474300	5500	-1.36602	0.00386685	Promoter	DNAJB4	0
361	ENCO-72	chr1	79115051	79119650	4600	-1.96775	0.000149815	Promoter	IFI44	0
362	ENCO-73	chr1	79471651	79472800	1150	-3.05889	0.0364714	Promoter	ELTD1	0
363	ENCO-81	chr1	89589151	89593100	3950	-1.85616	0.000867977	Promoter	GBP2	0
364	SCEN-46	chr1	101701201	101703150	1950	-1.10852	0.00820797	Promoter	S1PR1	0
365	ENCO-92	chr1	103571501	103574850	3350	-1.5025	0.0431757	Promoter	COL11A1	0
366	ENCO-93	chr1	107682051	107685500	3450	-1.75566	0.000730986	Promoter	NTNG1	0
367	LUEN-514	chr1	108506301	108508750	2450	-1.40018	0.00105971	Promoter	VAV3-AS1	0
368	SCEN-66	chr1	145436651	145441150	4500	-1.28616	1.39838e-05	Promoter	TXNIP	0
369	ENCO-141	chr1	203444101	203447300	3200	-1.16812	0.0327936	Promoter	PRELP	0
370	SCEN-118	chr1	207995901	207997700	1800	-1.27302	0.000157339	Exon (uc010psi.2/148696, exon 1 of 1)	NA	4177
371	ENCO-152	chr1	223101351	223104000	2650	-2.39232	0.0479883	5' UTR	DISP1	112920
372	ENCO-166	chr10	7707251	7710450	3200	-1.67883	0.00129938	Promoter	ITIH5	0
373	ENCO-167	chr10	8095051	8100050	5000	-1.69693	6.38747e-05	Promoter	GATA3	0
374	ENCO-171	chr10	13930951	13934750	3800	-1.22628	0.0054863	Intron (uc001ims.3/55691, intron 2 of 24)	FRMD4A	79619
375	ENCO-173	chr10	15759601	15762700	3100	-1.05585	0.00919164	Promoter	ITGA8	0
376	LUEN-240	chr10	32665951	32669350	3400	-1.07201	0.0446164	Promoter	EPC1	0
377	ENCO-183	chr10	42861801	42864050	2250	-1.45251	0.0181577	Promoter	RP11-313J2.1	0
378	ENCO-187	chr10	44877851	44881350	3500	-1.53185	0.000674687	Promoter	CXCL12	0
379	SCEN-22	chr10	45472501	45474600	2100	-1.78172	0.000155035	Promoter	C10orf10	0
380	ADEN-25	chr10	52750301	52752500	2200	-1.04985	0.0333545	Promoter	PRKG1	0
381	ENCO-191	chr10	52832801	52836700	3900	-1.14543	0.000149815	Promoter	PRKG1	0
382	ENCO-202	chr10	75331451	75336750	5300	-1.25892	0.0223675	Promoter	USP54	0
383	LUEN-393	chr10	75632901	75635750	2850	-1.20811	0.000531465	Promoter	CAMK2G	0
384	ENCO-204	chr10	81316001	81320850	4850	-1.12695	0.0124439	Promoter	SFTPA1	0
385	ENCO-205	chr10	81370201	81375250	5050	-1.49084	0.00239335	Promoter	SFTPA1	0
386	ENCO-208	chr10	83633551	83637500	3950	-1.60048	6.45554e-05	Promoter	NRG3	0
387	ENCO-211	chr10	88714251	88718300	4050	-1.59455	0.000538138	Promoter	SNCG	0
388	LUEN-451	chr10	93666501	93669750	3250	-1.15879	0.00440727	Promoter	FGFBP3	0
389	ENCO-228	chr10	100993101	100995350	2250	-1.69459	0.00863301	Promoter	HPSE2	282
390	LUEN-74	chr10	111983651	111987950	4300	-1.06126	0.00572261	Promoter	MXI1	0
391	ENCO-239	chr10	112431351	112432950	1600	-1.31504	0.00552348	Intron (uc001kzf.2/282996, intron 1 of 13)	RBM20	27196
392	ENCO-247	chr10	123886051	123890550	4500	-1.83894	1.43446e-05	Promoter	TACC2	0
393	ENCO-260	chr11	1356801	1359200	2400	-1.47317	0.00585253	Distal Intergenic	TOLLIP-AS1	25863
394	LUEN-744	chr11	14664601	14667100	2500	-1.11982	0.000435504	Promoter	PDE3B	0
395	ENCO-275	chr11	27014701	27019200	4500	-1.85798	0.000157339	Promoter	FIBIN	0
396	LUEN-1120	chr11	57364751	57366950	2200	-1.19265	0.00212771	Promoter	SERPING1	0
397	ENCO-298	chr11	64814451	64816350	1900	-1.96182	0.0494194	Promoter	NAALADL1	0
398	ENCO-316	chr11	89867151	89868950	1800	-1.7022	0.0386753	Promoter	NAALAD2	0
399	LUEN-603	chr11	113928901	113933400	4500	-1.05795	0.000330729	Promoter	ZBTB16	0
400	ENCO-337	chr11	124764701	124768400	3700	-1.41143	0.0417992	Promoter	ROBO4	0
401	LUEN-701	chr11	128562201	128566250	4050	-1.17315	5.54125e-05	Promoter	SENCR	0
402	ENCO-347	chr12	6231101	6234350	3250	-1.32193	0.0355843	Promoter	VWF	0
403	SCEN-192	chr12	6664201	6665650	1450	-1.8413	0.00629613	Promoter	IFFO1	0
404	ENCO-353	chr12	8085451	8089650	4200	-1.27246	0.0120263	Promoter	SLC2A3	0
405	ENCO-355	chr12	9264551	9269600	5050	-2.14684	5.00261e-06	Promoter	A2M	0
406	ENCO-359	chr12	15036501	15039000	2500	-1.82312	0.00585253	Promoter	MGP	0
407	ENCO-361	chr12	20520351	20524950	4600	-1.16123	0.00658816	Promoter	PDE3A	0
408	ENCO-367	chr12	32686801	32689200	2400	-1.0635	0.0479006	Promoter	FGD4	0
409	SCEN-167	chr12	51318351	51319900	1550	-1.676	0.000400222	Promoter	METTL7A	0
410	SCEN-169	chr12	52300451	52303500	3050	-1.70955	1.61455e-05	Promoter	ACVRL1	0
411	SCEN-170	chr12	52399751	52401900	2150	-1.01186	0.00482349	Promoter	GRASP	0
412	ENCO-379	chr12	52472801	52476250	3450	-1.61599	0.00633658	Exon (uc009zme.2/uc009zme.2, exon 1 of 3)	C12orf44	9043
413	ADEN-147	chr12	53442801	53444900	2100	-1.95242	2.04318e-09	Promoter	TENC1	0
414	LUEN-2351	chr12	53612351	53616350	4000	-1.08638	0.00173738	Promoter	RARG	0
415	ENCO-391	chr12	56913351	56919850	6500	-1.14629	0.00511549	Promoter	RBMS2	0
416	SCEN-187	chr12	64061651	64063350	1700	-1.06465	0.0434201	Promoter	DPY19L2	0
417	ENCO-399	chr12	72664451	72669800	5350	-1.1214	0.0083265	Promoter	TRHDE-AS1	0
418	ADEN-155	chr12	81470951	81472700	1750	-1.13015	0.0107652	Promoter	ACSS3	0
419	ENCO-426	chr12	114839751	114849900	10150	-1.2693	0.00355716	Promoter	TBX5-AS1	0
420	ADEN-124	chr12	119616251	119619200	2950	-1.03505	0.0348096	Promoter	HSPB8	0
421	LUEN-1947	chr12	131322651	131324450	1800	-1.3583	0.00246449	Promoter	STX2	0
422	ENCO-440	chr12	131437901	131441750	3850	-1.44057	0.00401574	Promoter	GPR133	0
423	ADEN-170	chr13	29067901	29070400	2500	-1.29912	0.00429987	Promoter	FLT1	0
424	ADEN-174	chr13	37492951	37495350	2400	-1.29956	0.00178778	Promoter	SMAD9	0
425	ENCO-465	chr13	49973301	49975850	2550	-2.34994	0.000275975	Promoter	CAB39L	0
426	LUEN-2849	chr13	51795601	51797450	1850	-1.3605	0.00821727	Promoter	FAM124A	0
427	SCEN-225	chr13	52979151	52980950	1800	-1.4011	0.017874	Promoter	THSD1	0
428	LUEN-2891	chr13	72437951	72442000	4050	-1.45372	1.23445e-11	Promoter	DACH1	0
429	ENCO-471	chr13	78486151	78494800	8650	-1.64475	1.44802e-07	Promoter	RNF219-AS1	0
430	ENCO-476	chr13	99625601	99631100	5500	-1.56131	0.000787765	Promoter	DOCK9	0
431	SCEN-211	chr13	110958301	110961250	2950	-1.33934	0.00015741	Promoter	COL4A1	0
432	ENCO-482	chr14	21266901	21271750	4850	-1.14244	0.00429987	Promoter	RNASE1	0
433	ENCO-491	chr14	38676551	38681650	5100	-1.64679	2.09999e-05	Promoter	SSTR1	0
434	ENCO-492	chr14	38720901	38726100	5200	-1.71786	6.23009e-05	Promoter	CLEC14A	0
435	SCEN-239	chr14	52534751	52536650	1900	-1.87447	0.00726219	Promoter	NID2	0
436	SCEN-259	chr14	95981551	95983700	2150	-1.15806	0.0435129	Distal Intergenic	NA	17509
437	ENCO-540	chr15	29861451	29864650	3200	-1.91194	0.00186777	Promoter	FAM189A1	0
438	ENCO-579	chr15	86086251	86089850	3600	-1.77887	0.00330254	Exon (uc002blt.2/11214, exon 5 of 15)	AKAP13	-36295
439	ENCO-581	chr15	86161751	86166350	4600	-1.41093	0.0233193	Promoter	AKAP13	0
440	ADEN-217	chr15	100465901	100469350	3450	-1.11548	0.0497541	Distal Intergenic	ADAMTS17	47126
441	LUEN-4239	chr16	418951	422450	3500	-1.64046	0.00246449	Promoter	MRPL28	0
442	ADEN-242	chr16	1030351	1032300	1950	-1.21723	0.00324265	Promoter	SOX8	0
443	ENCO-593	chr16	1581051	1589400	8350	-1.89369	2.2184e-06	Promoter	TMEM204	0
444	ENCO-597	chr16	2373651	2380500	6850	-1.74765	0.000633549	Promoter	ABCA3	0
445	ENCO-607	chr16	14278251	14284850	6600	-1.38529	0.0362185	Promoter	MKL2	0
446	ENCO-632	chr16	57512601	57514700	2100	-2.08179	0.00898614	Promoter	DOK4	0
447	ENCO-633	chr16	57661901	57665100	3200	-1.62859	0.0296215	Promoter	GPR56	0
448	ENCO-634	chr16	66399651	66405000	5350	-2.24286	0.000106093	Promoter	CDH5	0
449	LUEN-4419	chr16	69997001	70000250	3250	-1.0064	0.00403794	3' UTR	CLEC18A	11837
450	ENCO-654	chr16	86529051	86533350	4300	-2.27798	0.0139365	Intron (uc021tmg.1/400550, intron 1 of 3)	FENDRR	9116
451	SCEN-318	chr16	86541601	86546600	5000	-1.7323	1.39838e-05	Promoter	FOXF1	0
452	ENCO-657	chr16	89005101	89009200	4100	-1.76305	5.49234e-07	Promoter	CBFA2T3	0
453	LUEN-4574	chr17	1081351	1084550	3200	-1.0871	0.0133321	Promoter	ABR	0
454	ENCO-667	chr17	4999801	5001800	2000	-1.57603	0.00598569	Distal Intergenic	ZNF232	13846
455	LUEN-5313	chr17	8054251	8061150	6900	-1.0233	0.00515636	Promoter	PER1	0
456	ENCO-678	chr17	8213051	8216750	3700	-1.77173	0.00334768	Promoter	ARHGEF15	0
457	SCEN-322	chr17	10100901	10102800	1900	-1.08188	0.0128979	Promoter	GAS7	0
458	ENCO-683	chr17	17625451	17629150	3700	-1.12499	0.0077766	5' UTR	RAI1	40664
459	ENCO-693	chr17	28555501	28566550	11050	-1.17769	0.00158816	Promoter	SLC6A4	0
460	SCEN-335	chr17	33699601	33702150	2550	-1.43296	0.00343869	Promoter	SLFN11	0
461	ENCO-708	chr17	41001551	41008100	6550	-1.41344	0.000275975	Promoter	AOC3	0
462	ENCO-715	chr17	46651751	46657200	5450	-1.38702	0.000400754	Promoter	HOXB3	0
463	ENCO-719	chr17	53795751	53805350	9600	-2.07883	3.81992e-06	Promoter	TMEM100	0
464	LUEN-5040	chr17	56608501	56610100	1600	-1.04809	0.0393671	Promoter	SEPT4	0
465	LUEN-5245	chr17	76919451	76922850	3400	-1.17897	0.000830861	Promoter	TIMP2	0
466	ENCO-744	chr17	80801751	80805150	3400	-1.59585	0.00753901	Intron (uc002kfx.1/6904, intron 12 of 24)	ZNF750	-3820
467	ADEN-338	chr18	499401	501750	2350	-1.0971	0.0448579	Promoter	COLEC12	0
468	LUEN-5399	chr18	22929001	22932950	3950	-1.34059	0.000221778	Promoter	ZNF521	0
469	ENCO-781	chr19	306351	312600	6250	-2.32193	2.08408e-09	3' UTR	PPAP2C	-14916
470	LUEN-6450	chr19	708001	710950	2950	-1.03133	0.00628682	Promoter	PALM	0
471	ENCO-782	chr19	781901	784900	3000	-1.17834	0.0436666	Distal Intergenic	PTBP1	-12492
472	LUEN-5869	chr19	2474251	2480100	5850	-1.05623	0.000229495	Promoter	GADD45B	0
473	ENCO-792	chr19	3784351	3787200	2850	-1.78727	0.0351276	Promoter	MATK	0
474	SCEN-457	chr19	8407201	8408500	1300	-1.70571	0.00898642	Promoter	KANK3	0
475	ENCO-806	chr19	11783951	11786600	2650	-1.66158	0.00936314	Promoter	ZNF833P	0
476	LUEN-5637	chr19	11959051	11960600	1550	-1.02572	0.0453692	Promoter	ZNF439	0
477	ADEN-358	chr19	12305001	12306800	1800	-1.36643	0.0339637	Exon (uc002mtj.2/uc002mtj.2, exon 1 of 2)	ZNF136	31129
478	SCEN-403	chr19	18118551	18120000	1450	-1.2239	0.011489	Promoter	ARRDC2	0
479	SCEN-407	chr19	20188251	20190250	2000	-1.24101	0.0333085	Promoter	ZNF90	0
480	LUEN-5897	chr19	31838101	31843200	5100	-1.11296	0.000249994	Promoter	TSHZ3	0
481	ENCO-845	chr19	36641651	36644650	3000	-1.77173	0.00349955	Promoter	COX7A1	0
482	SCEN-418	chr19	37095501	37097000	1500	-1.50646	0.000730986	Promoter	ZNF529	0
483	ENCO-853	chr19	38307251	38309050	1800	-1.58496	0.0459777	Promoter	ZNF573	0
484	ENCO-855	chr19	38741801	38747950	6150	-1.05826	0.012736	Promoter	PPP1R14A	0
485	ENCO-859	chr19	40915551	40920100	4550	-1.86404	0.00713368	Promoter	PRX	0
486	ENCO-862	chr19	41429301	41433800	4500	-1.15855	0.03203	Promoter	CYP2B7P	0
487	ENCO-877	chr19	46474301	46477800	3500	-2.02895	0.00151973	Promoter	NOVA2	0
488	ENCO-896	chr19	52389551	52392100	2550	-2.20387	0.00241031	Promoter	ZNF577	0
489	ENCO-897	chr19	52955601	52957850	2250	-1.926	0.00333977	Promoter	ZNF578	0
490	ENCO-898	chr19	53038151	53040700	2550	-1.58496	0.00778384	Intron (uc010epq.1/388558, intron 2 of 4)	ZNF808	7242
491	ENCO-899	chr19	53757001	53759350	2350	-1.67587	0.000149815	Promoter	ZNF677	0
492	SCEN-449	chr19	56987751	56990200	2450	-1.5597	0.000528495	Promoter	ZNF667-AS1	0
493	ENCO-907	chr19	57682501	57684750	2250	-1.82742	0.0026636	Distal Intergenic	DUXA	-3645
494	ENCO-909	chr19	58569801	58572000	2200	-1.1964	0.0408919	Promoter	ZNF135	0
495	SCEN-550	chr2	68546101	68547550	1450	-1.18923	0.00914422	Promoter	CNRIP1	0
496	LUEN-8051	chr2	85979901	85983800	3900	-1.09395	3.93193e-05	Promoter	ATOH8	0
497	SCEN-503	chr2	145281301	145282450	1150	-1.38308	0.0156389	Distal Intergenic	ZEB2	-3343
498	ENCO-974	chr2	167346251	167351800	5550	-1.21254	0.0434201	Promoter	SCN7A	0
499	ENCO-987	chr2	188305901	188313450	7550	-1.88381	0.00805368	Promoter	CALCRL	0
500	ENCO-988	chr2	188414101	188420200	6100	-2.3191	3.41048e-05	Promoter	TFPI	0
501	ENCO-989	chr2	189838651	189841950	3300	-1.55254	0.022027	Promoter	COL3A1	0
502	LUEN-7234	chr2	192708901	192712600	3700	-1.36018	3.28068e-05	Promoter	SDPR	0
503	ENCO-994	chr2	197220451	197227400	6950	-1.55055	0.0081569	Promoter	HECW2	0
504	ADEN-469	chr2	218806651	218809300	2650	-1.63024	5.33618e-05	Promoter	TNS1	0
505	ENCO-1007	chr2	225263451	225267550	4100	-1.63702	0.0140554	Promoter	FAM124B	0
506	ENCO-1019	chr2	239139251	239141300	2050	-1.70736	0.00079112	Promoter	AC016757.3	0
507	ADEN-487	chr2	239754701	239758900	4200	-1.41504	0.000130793	Promoter	TWIST2	0
508	ENCO-1020	chr2	240230101	240231250	1150	-2.34239	0.00926286	Intron (uc002vyk.4/9759, intron 2 of 26)	MIR4269	2944
509	ENCO-1029	chr20	3712701	3715350	2650	-1.72935	0.00715393	Promoter	HSPA12B	0
510	ENCO-1042	chr20	23062401	23068400	6000	-1.19859	0.000795157	Promoter	CD93	0
511	ENCO-1046	chr20	30597451	30600800	3350	-1.58496	0.00344477	Promoter	CCM2L	0
512	ENCO-1051	chr20	36012101	36013800	1700	-1.64508	0.00733647	5' UTR	SRC	37544
513	LUEN-6671	chr20	36791951	36794350	2400	-1.22383	0.00235157	Promoter	TGM2	0
514	LUEN-6740	chr20	47442551	47445700	3150	-1.10459	0.0181787	Promoter	PREX1	0
515	ENCO-1058	chr20	48598101	48603650	5550	-1.23266	0.0463289	Promoter	SNAI1	0
516	ENCO-1063	chr20	54986501	54991950	5450	-1.28857	0.0153797	Promoter	CASS4	0
517	SCEN-479	chr20	61272851	61275400	2550	-1.23133	0.0128736	Promoter	SLCO4A1	0
518	SCEN-491	chr21	27011301	27012750	1450	-1.26	0.00704103	Promoter	JAM2	0
519	ENCO-1079	chr21	39865101	39871300	6200	-2.07744	1.61217e-06	Promoter	ERG	0
520	ENCO-1080	chr21	39875301	39878300	3000	-1.73402	0.0337035	Intron (uc021wjd.1/2078, intron 3 of 11)	ERG	-4873
521	ADEN-452	chr21	47517051	47519500	2450	-1.03611	0.00711132	Promoter	COL6A2	0
522	ENCO-1091	chr22	19507001	19513350	6350	-1.63917	0.0101508	Promoter	CLDN5	0
523	SCEN-525	chr22	24372351	24374350	2000	-2.68044	0.00687617	Promoter	NA	0
524	SCEN-529	chr22	28837751	28839800	2050	-1.3777	0.00301931	Intron (uc003adp.4/23331, intron 2 of 22)	TTC28	236053
525	LUEN-7529	chr22	33195251	33200350	5100	-1.43812	0.000248776	Promoter	TIMP3	0
526	ENCO-1104	chr22	36551051	36557250	6200	-1.74066	0.000787765	Promoter	APOL3	0
527	ENCO-1109	chr22	37879301	37883150	3850	-1.30423	0.000528495	Promoter	MFNG	0
528	LUEN-7765	chr22	51111251	51114200	2950	-1.55041	9.51889e-06	Promoter	SHANK3	0
529	ENCO-1131	chr3	8542051	8548200	6150	-1.35273	0.00151973	Promoter	LMCD1-AS1	0
530	ENCO-1139	chr3	14851201	14854750	3550	-1.80909	0.00386685	Distal Intergenic	FGD5	-5719
531	ENCO-1140	chr3	15835001	15840100	5100	-2.11247	0.0310407	Promoter	ANKRD28	0
532	LUEN-8399	chr3	16925201	16928050	2850	-1.08831	0.000435504	Promoter	PLCL2	0
533	ENCO-1145	chr3	29320851	29328000	7150	-1.13792	0.0038488	Promoter	RBMS3	0
534	ENCO-1150	chr3	33699201	33701900	2700	-1.95606	0.0205062	Promoter	CLASP2	0
535	LUEN-8608	chr3	43146551	43148300	1750	-1.1754	0.000374772	Promoter	POMGNT2	0
536	ADEN-520	chr3	44625851	44627250	1400	-1.21997	0.0185966	Promoter	ZNF660	0
537	SCEN-604	chr3	44726351	44727600	1250	-1.23061	0.0356083	Distal Intergenic	ZNF502	-26535
538	ENCO-1160	chr3	45067051	45071350	4300	-1.97811	0.000131818	Promoter	CLEC3B	0
539	ENCO-1161	chr3	46447801	46450300	2500	-1.65862	0.0245714	Promoter	CCRL2	0
540	ENCO-1164	chr3	46921901	46927350	5450	-1.23929	0.00779199	Promoter	PTH1R	0
541	LUEN-8699	chr3	50538651	50542050	3400	-1.34354	0.00394135	Promoter	CACNA2D2	0
542	ENCO-1175	chr3	52475251	52479800	4550	-1.82597	0.0012184	Promoter	SEMA3G	0
543	ENCO-1178	chr3	58558851	58563950	5100	-1.4881	0.00214624	Promoter	FAM107A	0
544	ADEN-527	chr3	64252301	64254350	2050	-1.75829	0.00398515	Distal Intergenic	PRICKLE2	-41170
545	LUEN-8768	chr3	66270501	66273450	2950	-1.31626	0.0113704	Promoter	SLC25A26	0
546	LUEN-8770	chr3	67048151	67050150	2000	-1.20099	0.0321089	Promoter	KBTBD8	0
547	ENCO-1183	chr3	71176151	71181300	5150	-1.19411	0.00548593	Promoter	FOXP1	0
548	LUEN-8781	chr3	71802101	71804250	2150	-1.31901	0.00926435	Promoter	GPR27	0
549	ENCO-1187	chr3	73669601	73675550	5950	-1.17501	0.000330729	Promoter	PDZRN3	0
550	ENCO-1218	chr3	159557051	159559800	2750	-1.79909	0.0393362	Promoter	SCHIP1	0
551	ENCO-1234	chr4	1546051	1549850	3800	-2.48938	0.000677876	Distal Intergenic	FAM53A	135868
552	ENCO-1236	chr4	2813101	2816700	3600	-1.49615	0.00305363	Promoter	SH3BP2	0
553	ENCO-1247	chr4	16896401	16901000	4600	-2.27539	1.87583e-05	Promoter	LDB2	0
554	ENCO-1251	chr4	38319751	38321350	1600	-1.58496	0.0178519	Distal Intergenic	TBC1D1	198176
555	ENCO-1266	chr4	88446401	88452150	5750	-1.77113	0.0034453	Promoter	SPARCL1	0
556	ENCO-1269	chr4	100238451	100242950	4500	-2.03395	4.11301e-05	Promoter	ADH1B	0
557	ENCO-1271	chr4	106473351	106476800	3450	-1.23045	0.0122704	Promoter	ARHGEF38	0
558	ENCO-1283	chr4	134067551	134074600	7050	-1.12433	0.00515847	Promoter	PCDH10	0
559	ENCO-1284	chr4	138450601	138454900	4300	-1.09206	0.0337408	Promoter	PCDH18	0
560	ENCO-1298	chr4	151502701	151505850	3150	-2.1193	0.00253323	Promoter	MAB21L2	0
561	ENCO-1300	chr4	159090351	159094600	4250	-1.22239	0.0362185	Promoter	FAM198B	0
562	ENCO-1305	chr4	176921851	176924300	2450	-1.56635	0.00178778	Promoter	GPM6A	0
563	ADEN-560	chr4	176986501	176987750	1250	-1.57862	0.0382013	Promoter	WDR17	0
564	ENCO-1311	chr4	185723451	185727150	3700	-1.1917	0.0110511	Promoter	ACSL1	0
565	ENCO-1317	chr5	35856101	35862400	6300	-1.10014	0.0470167	Promoter	IL7R	0
566	ENCO-1320	chr5	42807451	42812750	5300	-1.75615	1.26019e-06	Promoter	SEPP1	0
567	ENCO-1325	chr5	50262801	50266150	3350	-1.73306	0.0116169	Distal Intergenic	PARP8	300029
568	ADEN-648	chr5	64775651	64779900	4250	-1.24182	0.00427626	Promoter	ADAMTS6	0
569	ENCO-1338	chr5	76372451	76374250	1800	-1.77259	0.0262584	5' UTR	SNORA47	2146
570	ENCO-1342	chr5	77146601	77149250	2650	-2.2303	0.0001124	Distal Intergenic	TBCA	-74416
571	SCEN-653	chr5	83677401	83681250	3850	-1.15754	0.0111921	Promoter	EDIL3	0
572	ENCO-1350	chr5	87797651	87799550	1900	-1.62859	0.00155243	Distal Intergenic	LINC00461	163207
573	LUEN-9754	chr5	95157051	95159050	2000	-1.06362	0.0013888	Promoter	GLRX	0
574	ENCO-1354	chr5	110061701	110063250	1550	-1.26497	0.0431159	Promoter	TMEM232	0
575	ENCO-1355	chr5	110558951	110562350	3400	-1.08573	0.00821727	Promoter	CAMK4	0
576	LUEN-9304	chr5	115907651	115913350	5700	-1.23848	1.02894e-06	Promoter	SEMA6A	0
577	ADEN-606	chr5	124081351	124085550	4200	-1.00802	0.00393939	Promoter	ZNF608	0
578	LUEN-9319	chr5	125936051	125938200	2150	-1.01123	0.0128484	Promoter	PHAX	0
579	ENCO-1378	chr5	140009201	140013500	4300	-1.14684	0.00820797	Promoter	CD14	0
580	ENCO-1384	chr5	141334151	141338550	4400	-1.81746	0.00123939	Promoter	PCDH12	77
581	LUEN-9434	chr5	148204801	148208050	3250	-1.02372	0.00922565	Promoter	ADRB2	0
582	ENCO-1389	chr5	148650401	148653900	3500	-1.03148	0.0381783	Promoter	AFAP1L1	0
583	ENCO-1390	chr5	148785901	148794500	8600	-1.55368	3.376e-06	Promoter	MIR143HG	0
584	LUEN-9453	chr5	150399401	150403200	3800	-1.16697	0.00572261	Promoter	GPX3	0
585	ENCO-1394	chr5	151063051	151067100	4050	-2.23057	1.10505e-05	Promoter	SPARC	0
586	ENCO-1397	chr5	154228351	154231050	2700	-1.51048	0.000350493	Promoter	FAXDC2	0
587	ENCO-1399	chr5	158523201	158528800	5600	-1.11884	0.0381783	Promoter	EBF1	0
588	ENCO-1404	chr5	168726101	168729300	3200	-1.32757	0.0434201	Promoter	SLIT3	0
589	ENCO-1406	chr5	169721101	169725500	4400	-1.11606	0.00376789	Promoter	LCP2	0
590	LUEN-9515	chr5	175791651	175793950	2300	-1.34127	0.000218152	Promoter	ARL10	0
591	SCEN-638	chr5	178449901	178451650	1750	-1.44252	0.00713368	Promoter	ZNF879	0
592	LUEN-9552	chr5	178486601	178488500	1900	-1.45943	0.0131031	Promoter	ZNF354C	0
593	ENCO-1416	chr5	178769201	178773450	4250	-1.87349	9.8181e-06	Promoter	ADAMTS2	0
594	ENCO-1421	chr5	180075001	180078000	3000	-1.5765	0.00829021	Promoter	FLT4	0
595	ENCO-1422	chr5	180464951	180471650	6700	-1.31194	0.0348535	Promoter	BTNL9	0
596	ADEN-673	chr6	24910751	24912300	1550	-1.12691	0.0416655	Promoter	FAM65B	0
597	ADEN-675	chr6	26439951	26441600	1650	-1.44341	0.000830861	Promoter	BTN3A3	0
598	ADEN-701	chr6	46888151	46890100	1950	-1.55061	0.0131399	Promoter	GPR116	0
599	LUEN-9775	chr6	105583701	105586100	2400	-1.01271	0.00585253	Promoter	BVES	0
600	ENCO-1495	chr6	117743251	117747500	4250	-1.88452	0.0411136	Promoter	ROS1	0
601	LUEN-9869	chr6	132270651	132273150	2500	-1.10086	0.014815	Promoter	CTGF	0
602	ENCO-1509	chr6	144357151	144358400	1250	-2.45943	0.0343323	Intron (uc003qki.3/5325, intron 1 of 4)	NA	-27284
603	LUEN-9949	chr6	152956801	152958850	2050	-1.25588	0.0071547	Promoter	SYNE1	0
604	ENCO-1517	chr6	161693401	161696150	2750	-1.09752	0.0180789	Promoter	AGPAT4	0
605	ENCO-1527	chr7	1094001	1097150	3150	-1.52725	0.0111703	Promoter	GPR146	0
606	ENCO-1541	chr7	22255051	22260800	5750	-1.81541	5.76026e-06	Exon (uc003svg.3/9771, exon 9 of 26)	RAPGEF5	-21698
607	SCEN-720	chr7	27181251	27184050	2800	-1.06487	0.000730986	Promoter	HOXA5	0
608	ENCO-1552	chr7	30790551	30796400	5850	-2.004	6.08676e-08	Promoter	NA	0
609	ADEN-735	chr7	30950551	30956100	5550	-1.55589	0.00178279	Promoter	AQP1	0
610	ENCO-1565	chr7	45195751	45201350	5600	-1.40551	0.00629613	Promoter	RAMP3	0
611	ENCO-1569	chr7	56242101	56244250	2150	-1.39232	0.00194563	Distal Intergenic	PSPH	-58011
612	ENCO-1593	chr7	92775801	92778350	2550	-1.41799	0.0186567	Promoter	SAMD9L	0
613	ENCO-1617	chr7	134463601	134468650	5050	-1.18807	0.0437214	Promoter	CALD1	0
614	ENCO-1619	chr7	136552951	136556650	3700	-1.24442	0.00194585	Promoter	CHRM2	0
615	ENCO-1625	chr7	150146851	150152050	5200	-1.7176	5.31304e-05	Promoter	GIMAP8	0
616	ENCO-1626	chr7	150211101	150219650	8550	-1.69907	0.000321984	Promoter	GIMAP7	0
617	ENCO-1627	chr7	150263901	150267600	3700	-1.62369	0.00767531	Promoter	GIMAP4	0
618	ENCO-1631	chr7	150433451	150439200	5750	-1.47499	0.000400222	Promoter	GIMAP5	0
619	ADEN-760	chr8	12987351	12991950	4600	-1.12928	0.000255196	Promoter	DLC1	0
620	ENCO-1648	chr8	19796101	19799650	3550	-1.46684	0.000864764	Promoter	LPL	0
621	SCEN-750	chr8	37653751	37656600	2850	-1.27633	4.26878e-05	Promoter	GPR124	0
622	ADEN-779	chr8	38585351	38587450	2100	-1.16439	0.0117336	Promoter	TACC1	0
623	ENCO-1672	chr8	55365601	55368000	2400	-1.84212	0.00155813	Distal Intergenic	SOX17	-2495
624	ENCO-1673	chr8	55369701	55374350	4650	-1.97575	0.000221778	Promoter	SOX17	0
625	ADEN-787	chr8	68863101	68865800	2700	-1.04532	0.00320715	Promoter	PREX2	0
626	ENCO-1688	chr8	91996301	91998800	2500	-1.5518	0.0288766	Promoter	C8orf88	0
627	ADEN-791	chr8	93113101	93117400	4300	-1.25767	4.51875e-05	Promoter	RUNX1T1	0
628	ENCO-1710	chr9	2156951	2160850	3900	-1.25376	0.00431721	Promoter	SMARCA2	0
629	LUEN-11722	chr9	14311501	14317400	5900	-1.03441	0.000130793	Promoter	NFIB	0
630	ENCO-1727	chr9	27108751	27111950	3200	-1.84609	0.00372255	Promoter	TEK	0
631	ENCO-1730	chr9	35237501	35239750	2250	-2.23879	0.00239335	Exon (uc010mkl.1/10497, exon 5 of 13)	UNC13B	75512
632	ENCO-1734	chr9	35811201	35813050	1850	-1.41504	0.0414688	Promoter	SPAG8	0
633	ADEN-845	chr9	71788151	71790000	1850	-1.09032	0.00705295	Promoter	TJP2	0
634	ENCO-1743	chr9	75765701	75770200	4500	-1.6612	0.000374772	Promoter	ANXA1	0
635	SCEN-785	chr9	89559951	89563200	3250	-1.05787	0.00140443	Promoter	GAS1	0
636	LUEN-11486	chr9	112810001	112812750	2750	-1.01123	0.0427938	Promoter	PALM2-AKAP2	0
637	ENCO-1759	chr9	120465801	120470550	4750	-1.74382	0.000472049	Promoter	TLR4	0
638	ADEN-809	chr9	130615051	130617600	2550	-1.5309	5.40504e-09	Promoter	ENG	0
639	LUEN-11646	chr9	135036051	135039450	3400	-1.06856	0.0386753	Promoter	NTNG2	0
640	LUEN-11686	chr9	139558901	139561800	2900	-1.31151	0.00140534	Promoter	EGFL7	0
641	ADEN-829	chr9	139939551	139941450	1900	-1.2578	0.010679	Promoter	NPDC1	0
642	ENCO-1791	chrX	33226151	33229800	3650	-2.36923	0.0205115	Promoter	DMD	0
643	ENCO-1812	chrX	64194801	64197300	2500	-1.17509	0.0389113	Promoter	ZC4H2	0
644	ENCO-1813	chrX	64253801	64256250	2450	-1.61005	0.0421106	Promoter	ZC4H2	0
645	ENCO-1816	chrX	67912701	67917650	4950	-1.14345	0.0245714	Promoter	STARD8	0
